# Supplementary material for: Remote C–H bond cooperation strategy enabled silver catalyzed borrowing hydrogen reactions
Source: Chem Sci. 2024 Nov 22;16(1):163–70. doi: 10.1039/d4sc05486e (PMC11603383; doi:10.1039/d4sc05486e)
Supplement: SC-016-D4SC05486E-s002 [file SC-016-D4SC05486E-s002.cif]

# Supplementary Information (SI) for Chemical Science.
# This journal is © The Royal Society of Chemistry 2024

####################################################################### 
# 
# This file contains crystal structure data downloaded from the 
# Cambridge Structural Database (CSD) hosted by the Cambridge 
# Crystallographic Data Centre (CCDC).
# 
# Full information about CCDC data access policies and citation 
# guidelines are available at http://www.ccdc.cam.ac.uk/access/V1 
# 
# Audit and citation data items may have been added by the CCDC. 
# Please retain this information to preserve the provenance of 
# this file and to allow appropriate attribution of the data. 
# 
#######################################################################

data_a23112204a0724
_database_code_depnum_ccdc_archive 'CCDC 2343003'
loop_
_audit_author_name
_audit_author_address
'zhe chen'
;sun yat sen university
China
;
_audit_update_record             
;
2024-03-25 deposited with the CCDC.	2024-11-21 downloaded from the CCDC.
;
_audit_creation_date             2023-11-28
_audit_creation_method           
;
Olex2 1.5
(compiled 2023.08.24 svn.re1ec1418 for OlexSys, GUI svn.r6817)
;
_shelx_SHELXL_version_number     2018/3
_chemical_name_common            ?
_chemical_name_systematic        ?
_chemical_formula_moiety         'C9 H12 Ag N4, F6 P, C2 H3 N'
_chemical_formula_sum            'C11 H15 Ag F6 N5 P'
_chemical_formula_weight         470.12
_chemical_melting_point          ?
_chemical_oxdiff_formula         C11H17AgF6N5P
_chemical_oxdiff_usercomment     327
loop_
_atom_type_symbol
_atom_type_description
_atom_type_scat_dispersion_real
_atom_type_scat_dispersion_imag
_atom_type_scat_source
C C 0.0181 0.0091 'International Tables Vol C Tables 4.2.6.8 and 6.1.1.4'
H H 0.0000 0.0000 'International Tables Vol C Tables 4.2.6.8 and 6.1.1.4'
Ag Ag 0.1306 4.2820 'International Tables Vol C Tables 4.2.6.8 and 6.1.1.4'
F F 0.0727 0.0534 'International Tables Vol C Tables 4.2.6.8 and 6.1.1.4'
N N 0.0311 0.0180 'International Tables Vol C Tables 4.2.6.8 and 6.1.1.4'
P P 0.2955 0.4335 'International Tables Vol C Tables 4.2.6.8 and 6.1.1.4'

_shelx_space_group_comment       
;
The symmetry employed for this shelxl refinement is uniquely defined
by the following loop, which should always be used as a source of
symmetry information in preference to the above space-group names.
They are only intended as comments.
;
_space_group_crystal_system      triclinic
_space_group_IT_number           2
_space_group_name_H-M_alt        'P -1'
_space_group_name_Hall           '-P 1'
loop_
_space_group_symop_operation_xyz
'x, y, z'
'-x, -y, -z'

_cell_length_a                   8.9329(4)
_cell_length_b                   9.2591(3)
_cell_length_c                   11.0005(4)
_cell_angle_alpha                97.817(3)
_cell_angle_beta                 98.360(3)
_cell_angle_gamma                109.228(4)
_cell_volume                     833.34(6)
_cell_formula_units_Z            2
_cell_measurement_reflns_used    4598
_cell_measurement_temperature    150.01(10)
_cell_measurement_theta_max      75.9650
_cell_measurement_theta_min      4.1150
_shelx_estimated_absorpt_T_max   ?
_shelx_estimated_absorpt_T_min   ?
_exptl_absorpt_coefficient_mu    11.263
_exptl_absorpt_correction_T_max  1.00000
_exptl_absorpt_correction_T_min  0.00076
_exptl_absorpt_correction_type   multi-scan
_exptl_absorpt_process_details   
;
CrysAlisPro 1.171.42.92a (Rigaku Oxford Diffraction, 2023)
Empirical absorption correction using spherical harmonics,
implemented in SCALE3 ABSPACK scaling algorithm.
;
_exptl_absorpt_special_details   ?
_exptl_crystal_colour            colourless
_exptl_crystal_colour_primary    colourless
_exptl_crystal_density_diffrn    1.874
_exptl_crystal_density_meas      ?
_exptl_crystal_density_method    ?
_exptl_crystal_description       plate
_exptl_crystal_F_000             464
_exptl_crystal_size_max          0.02
_exptl_crystal_size_mid          0.01
_exptl_crystal_size_min          0.003
_exptl_transmission_factor_max   ?
_exptl_transmission_factor_min   ?
_diffrn_reflns_av_R_equivalents  0.0551
_diffrn_reflns_av_unetI/netI     0.0687
_diffrn_reflns_Laue_measured_fraction_full 0.998
_diffrn_reflns_Laue_measured_fraction_max 0.965
_diffrn_reflns_limit_h_max       7
_diffrn_reflns_limit_h_min       -11
_diffrn_reflns_limit_k_max       11
_diffrn_reflns_limit_k_min       -9
_diffrn_reflns_limit_l_max       13
_diffrn_reflns_limit_l_min       -13
_diffrn_reflns_number            6153
_diffrn_reflns_point_group_measured_fraction_full 0.998
_diffrn_reflns_point_group_measured_fraction_max 0.965
_diffrn_reflns_theta_full        67.684
_diffrn_reflns_theta_max         76.068
_diffrn_reflns_theta_min         4.143
_diffrn_ambient_environment      N~2~
_diffrn_ambient_temperature      150.01(10)
_diffrn_detector                 'CCD plate'
_diffrn_detector_area_resol_mean 5.2913
_diffrn_detector_type            AtlasS2
_diffrn_measured_fraction_theta_full 0.998
_diffrn_measured_fraction_theta_max 0.965
_diffrn_measurement_details      
;
List of Runs (angles in degrees, time in seconds):

  # Type    Start    End  Width  t~exp~   \w     \q     \k     \f   Frames
#--------------------------------------------------------------------------
  1  \w   -112.00 -17.00   1.00    1.00    --  -41.94 -57.00   0.00   95
  2  \w    -62.00  27.00   1.00    1.00    --  -41.94  57.00 -90.00   89
  3  \w   -112.00 -16.00   1.00    1.00    --  -41.94 -57.00 120.00   96
  4  \w     20.00  72.00   1.00    1.00    --   41.94 -99.00  60.00   52
  5  \w     59.00  84.00   1.00    1.00    --   41.94-125.00 -60.00   25
  6  \w     65.00 119.00   1.00    1.48    --  111.00 178.00 150.00   54
  7  \w     36.00 133.00   1.00    1.48    --  111.00 -30.00  30.00   97
  8  \w     87.00 150.00   1.00    1.48    --  111.00  30.00  30.00   63
  9  \w     81.00 109.00   1.00    1.48    --  111.00-111.00-120.00   28
 10  \w     41.00  96.00   1.00    1.48    --  111.00 -30.00-150.00   55
 11  \w     84.00 122.00   1.00    1.48    --  111.00 -61.00 -30.00   38
 12  \w     46.00 119.00   1.00    1.48    --  111.00 -61.00 150.00   73
 13  \w     43.00 133.00   1.00    1.48    --  111.00 -30.00 120.00   90
 14  \w     82.00 109.00   1.00    1.48    --  111.00-111.00  90.00   27
 15  \w    150.00 175.00   1.00    1.48    --  111.00 111.00  60.00   25
 16  \w     79.00 109.00   1.00    1.48    --  111.00-111.00 -30.00   30
 17  \w    115.00 140.00   1.00    1.48    --  111.00 111.00  60.00   25
 18  \w     50.00  76.00   1.00    1.48    --  111.00-111.00-180.00   26
 19  \w     78.00 109.00   1.00    1.48    --  111.00-111.00-180.00   31
 20  \w     52.00  91.00   1.00    1.48    --  111.00 -94.00 120.00   39
 21  \w    110.00 135.00   1.00    1.48    --  111.00 111.00 120.00   25
 22  \w     90.00 143.00   1.00    1.48    --  111.00 178.00 120.00   53
 23  \w    107.00 170.00   1.00    1.48    --  111.00 111.00  90.00   63
;
_diffrn_measurement_device       'four-circle diffractometer'
_diffrn_measurement_device_type  'SuperNova, Dual, Cu at home/near, AtlasS2'
_diffrn_measurement_method       '\w scans'
_diffrn_orient_matrix_type       
'CrysAlisPro convention (1999,Acta A55,543-557)'
_diffrn_orient_matrix_UB_11      0.0288066000
_diffrn_orient_matrix_UB_12      0.0934003000
_diffrn_orient_matrix_UB_13      0.1336549000
_diffrn_orient_matrix_UB_21      0.1582337000
_diffrn_orient_matrix_UB_22      0.1175003000
_diffrn_orient_matrix_UB_23      -0.0200531000
_diffrn_orient_matrix_UB_31      -0.0945016000
_diffrn_orient_matrix_UB_32      0.0988580000
_diffrn_orient_matrix_UB_33      -0.0507747000
_diffrn_radiation_monochromator  mirror
_diffrn_radiation_probe          x-ray
_diffrn_radiation_type           'Cu K\a'
_diffrn_radiation_wavelength     1.54184
_diffrn_source                   'micro-focus sealed X-ray tube'
_diffrn_source_type              'SuperNova (Cu) X-ray Source'
_reflns_Friedel_coverage         0.000
_reflns_Friedel_fraction_full    .
_reflns_Friedel_fraction_max     .
_reflns_number_gt                3182
_reflns_number_total             3372
_reflns_special_details          
;
 Reflections were merged by SHELXL according to the crystal
 class for the calculation of statistics and refinement.
 
 _reflns_Friedel_fraction is defined as the number of unique
 Friedel pairs measured divided by the number that would be
 possible theoretically, ignoring centric projections and
 systematic absences.
;
_reflns_threshold_expression     'I > 2\s(I)'
_computing_cell_refinement       'CrysAlisPro 1.171.42.92a (Rigaku OD, 2023)'
_computing_data_collection       'CrysAlisPro 1.171.42.92a (Rigaku OD, 2023)'
_computing_data_reduction        'CrysAlisPro 1.171.42.92a (Rigaku OD, 2023)'
_computing_molecular_graphics    'Olex2 1.5 (Dolomanov et al., 2009)'
_computing_publication_material  'Olex2 1.5 (Dolomanov et al., 2009)'
_computing_structure_refinement  'SHELXL 2018/3 (Sheldrick, 2015)'
_computing_structure_solution    'SHELXT 2018/2 (Sheldrick, 2018)'
_refine_diff_density_max         1.256
_refine_diff_density_min         -1.173
_refine_diff_density_rms         0.195
_refine_ls_extinction_coef       .
_refine_ls_extinction_method     none
_refine_ls_goodness_of_fit_ref   1.078
_refine_ls_hydrogen_treatment    constr
_refine_ls_matrix_type           full
_refine_ls_number_parameters     220
_refine_ls_number_reflns         3372
_refine_ls_number_restraints     0
_refine_ls_R_factor_all          0.0617
_refine_ls_R_factor_gt           0.0599
_refine_ls_restrained_S_all      1.078
_refine_ls_shift/su_max          0.001
_refine_ls_shift/su_mean         0.000
_refine_ls_structure_factor_coef Fsqd
_refine_ls_weighting_details     
'w=1/[\s^2^(Fo^2^)+(0.1020P)^2^] where P=(Fo^2^+2Fc^2^)/3'
_refine_ls_weighting_scheme      calc
_refine_ls_wR_factor_gt          0.1432
_refine_ls_wR_factor_ref         0.1471
_refine_special_details          ?
_olex2_refinement_description    
;
1. Fixed Uiso
 At 1.2 times of:
  All C(H) groups, All C(H,H) groups
 At 1.5 times of:
  All C(H,H,H) groups
2.a Secondary CH2 refined with riding coordinates:
 C00B(H00A,H00B)
2.b Aromatic/amide H refined with riding coordinates:
 C00F(H00F), C00J(H00J), C00K(H00K), C00N(H00N)
2.c Idealised Me refined as rotating group:
 C00H(H00C,H00D,H00E), C00I(H00L,H00M,H00O), C00L(H00G,H00H,H00I)
;
_atom_sites_solution_hydrogens   geom
_atom_sites_solution_primary     dual
_atom_sites_solution_secondary   ?
loop_
_atom_site_label
_atom_site_type_symbol
_atom_site_fract_x
_atom_site_fract_y
_atom_site_fract_z
_atom_site_U_iso_or_equiv
_atom_site_adp_type
_atom_site_occupancy
_atom_site_site_symmetry_order
_atom_site_calc_flag
_atom_site_refinement_flags_posn
_atom_site_refinement_flags_adp
_atom_site_refinement_flags_occupancy
_atom_site_disorder_assembly
_atom_site_disorder_group
Ag01 Ag 0.65156(3) 0.44377(3) 0.54566(3) 0.02427(16) Uani 1 1 d . . . . .
P002 P 0.15910(15) 0.29468(15) 0.73742(12) 0.0297(3) Uani 1 1 d . . . . .
N003 N 0.6706(5) 0.1611(5) 0.3702(4) 0.0253(8) Uani 1 1 d . . . . .
F004 F -0.0248(5) 0.2435(5) 0.7525(7) 0.087(2) Uani 1 1 d . . . . .
N005 N 0.4254(5) 0.1180(5) 0.3880(4) 0.0230(7) Uani 1 1 d . . . . .
F006 F 0.3412(5) 0.3396(5) 0.7215(5) 0.0605(11) Uani 1 1 d . . . . .
C007 C 0.5776(6) 0.2278(5) 0.4220(4) 0.0209(8) Uani 1 1 d . . . . .
C008 C 0.2445(5) 0.3582(5) 0.3102(4) 0.0212(8) Uani 1 1 d . . . . .
N7 N 0.1724(5) 0.3597(5) 0.1941(4) 0.0280(8) Uani 1 1 d . . . . .
F00A F 0.1091(6) 0.1390(5) 0.6357(5) 0.0657(13) Uani 1 1 d . . . . .
C00B C 0.2810(6) 0.1455(5) 0.4123(4) 0.0248(9) Uani 1 1 d . . . . .
H00A H 0.308044 0.221953 0.491624 0.030 Uiso 1 1 calc R U . . .
H00B H 0.199672 0.046890 0.421293 0.030 Uiso 1 1 calc R U . . .
N6 N 0.2139(4) 0.2048(4) 0.3098(4) 0.0225(7) Uani 1 1 d . . . . .
F00D F 0.2057(8) 0.4453(7) 0.8387(8) 0.129(4) Uani 1 1 d . . . . .
C00E C 0.3778(7) 0.7915(6) 0.9655(6) 0.0369(12) Uani 1 1 d . . . . .
C00F C 0.0983(6) 0.2106(7) 0.1224(5) 0.0331(11) Uani 1 1 d . . . . .
H00F H 0.039605 0.182802 0.038343 0.040 Uiso 1 1 calc R U . . .
N00G N 0.2772(7) 0.8249(7) 1.0003(6) 0.0528(14) Uani 1 1 d . . . . .
C00H C 0.1726(10) 0.4996(8) 0.1459(6) 0.0494(16) Uani 1 1 d . . . . .
H00C H 0.070976 0.516282 0.152191 0.074 Uiso 1 1 calc R U . . .
H00D H 0.182969 0.485890 0.058005 0.074 Uiso 1 1 calc R U . . .
H00E H 0.263927 0.590121 0.195280 0.074 Uiso 1 1 calc R U . . .
C00I C 0.5070(8) 0.7502(8) 0.9235(7) 0.0474(14) Uani 1 1 d . . . . .
H00L H 0.462888 0.671488 0.845852 0.071 Uiso 1 1 calc R U . . .
H00M H 0.557573 0.707968 0.988093 0.071 Uiso 1 1 calc R U . . .
H00O H 0.588249 0.843279 0.908179 0.071 Uiso 1 1 calc R U . . .
C00J C 0.5801(7) 0.0112(6) 0.3027(5) 0.0325(11) Uani 1 1 d . . . . .
H00J H 0.619592 -0.058678 0.257698 0.039 Uiso 1 1 calc R U . . .
C00K C 0.1260(6) 0.1125(7) 0.1958(5) 0.0319(11) Uani 1 1 d . . . . .
H00K H 0.091852 0.002104 0.173260 0.038 Uiso 1 1 calc R U . . .
C00L C 0.8448(6) 0.2355(7) 0.3795(6) 0.0360(11) Uani 1 1 d . . . . .
H00G H 0.867434 0.243271 0.295628 0.054 Uiso 1 1 calc R U . . .
H00H H 0.901221 0.172882 0.417443 0.054 Uiso 1 1 calc R U . . .
H00I H 0.882737 0.340175 0.431779 0.054 Uiso 1 1 calc R U . . .
F00M F 0.1921(7) 0.1965(9) 0.8387(6) 0.109(3) Uani 1 1 d . . . . .
C00N C 0.4264(7) -0.0152(6) 0.3138(5) 0.0301(10) Uani 1 1 d . . . . .
H00N H 0.335533 -0.107383 0.277754 0.036 Uiso 1 1 calc R U . . .
F00O F 0.1278(7) 0.3845(8) 0.6330(8) 0.116(3) Uani 1 1 d . . . . .

loop_
_atom_site_aniso_label
_atom_site_aniso_U_11
_atom_site_aniso_U_22
_atom_site_aniso_U_33
_atom_site_aniso_U_23
_atom_site_aniso_U_13
_atom_site_aniso_U_12
Ag01 0.0248(2) 0.0212(2) 0.0242(2) -0.00295(14) 0.00204(14) 0.00906(15)
P002 0.0277(6) 0.0269(6) 0.0315(6) 0.0004(5) 0.0123(5) 0.0052(5)
N003 0.029(2) 0.0251(19) 0.0229(18) 0.0007(15) 0.0047(15) 0.0126(16)
F004 0.044(2) 0.035(2) 0.182(6) -0.004(3) 0.060(3) 0.0092(17)
N005 0.0264(18) 0.0214(17) 0.0203(17) 0.0005(14) 0.0044(14) 0.0088(15)
F006 0.0320(18) 0.056(2) 0.087(3) 0.003(2) 0.0236(19) 0.0070(16)
C007 0.028(2) 0.0163(19) 0.0163(19) -0.0032(15) 0.0030(16) 0.0080(16)
C008 0.023(2) 0.017(2) 0.020(2) -0.0054(15) 0.0039(16) 0.0071(16)
N7 0.031(2) 0.032(2) 0.0227(19) -0.0015(16) 0.0045(15) 0.0162(17)
F00A 0.065(3) 0.046(2) 0.070(3) -0.015(2) 0.039(2) -0.0027(19)
C00B 0.027(2) 0.025(2) 0.022(2) 0.0053(16) 0.0090(17) 0.0076(18)
N6 0.0211(17) 0.0234(18) 0.0219(18) 0.0005(14) 0.0064(14) 0.0072(14)
F00D 0.094(4) 0.075(4) 0.158(7) -0.076(4) 0.081(5) -0.034(3)
C00E 0.033(3) 0.031(3) 0.039(3) 0.009(2) -0.001(2) 0.005(2)
C00F 0.030(2) 0.040(3) 0.025(2) -0.007(2) -0.0003(19) 0.015(2)
N00G 0.040(3) 0.057(4) 0.058(4) 0.005(3) 0.009(3) 0.017(3)
C00H 0.075(4) 0.043(3) 0.041(3) 0.008(3) 0.002(3) 0.040(3)
C00I 0.041(3) 0.047(3) 0.055(4) 0.018(3) 0.012(3) 0.011(3)
C00J 0.040(3) 0.024(2) 0.034(3) -0.0021(19) 0.006(2) 0.016(2)
C00K 0.026(2) 0.031(3) 0.029(2) -0.007(2) 0.0009(19) 0.005(2)
C00L 0.029(2) 0.037(3) 0.043(3) 0.004(2) 0.008(2) 0.015(2)
F00M 0.079(4) 0.138(6) 0.077(4) 0.072(4) -0.013(3) -0.013(4)
C00N 0.034(3) 0.020(2) 0.032(2) -0.0022(18) 0.002(2) 0.0092(19)
F00O 0.079(4) 0.085(4) 0.168(7) 0.093(5) -0.016(4) 0.000(3)

_geom_special_details            
;
 All esds (except the esd in the dihedral angle between two l.s. planes)
 are estimated using the full covariance matrix.  The cell esds are taken
 into account individually in the estimation of esds in distances, angles
 and torsion angles; correlations between esds in cell parameters are only
 used when they are defined by crystal symmetry.  An approximate (isotropic)
 treatment of cell esds is used for estimating esds involving l.s. planes.
;
loop_
_geom_bond_atom_site_label_1
_geom_bond_atom_site_label_2
_geom_bond_distance
_geom_bond_site_symmetry_2
_geom_bond_publ_flag
Ag01 Ag01 3.2827(6) 2_666 ?
Ag01 C007 2.101(4) . ?
Ag01 C008 2.097(4) 2_666 ?
P002 F004 1.594(4) . ?
P002 F006 1.583(4) . ?
P002 F00A 1.587(4) . ?
P002 F00D 1.556(5) . ?
P002 F00M 1.585(5) . ?
P002 F00O 1.552(5) . ?
N003 C007 1.334(6) . ?
N003 C00J 1.391(7) . ?
N003 C00L 1.461(7) . ?
N005 C007 1.364(6) . ?
N005 C00B 1.448(6) . ?
N005 C00N 1.386(6) . ?
C008 N7 1.348(6) . ?
C008 N6 1.355(6) . ?
N7 C00F 1.384(7) . ?
N7 C00H 1.464(7) . ?
C00B H00A 0.9900 . ?
C00B H00B 0.9900 . ?
C00B N6 1.456(6) . ?
N6 C00K 1.379(6) . ?
C00E N00G 1.141(9) . ?
C00E C00I 1.445(9) . ?
C00F H00F 0.9500 . ?
C00F C00K 1.352(8) . ?
C00H H00C 0.9800 . ?
C00H H00D 0.9800 . ?
C00H H00E 0.9800 . ?
C00I H00L 0.9800 . ?
C00I H00M 0.9800 . ?
C00I H00O 0.9800 . ?
C00J H00J 0.9500 . ?
C00J C00N 1.341(8) . ?
C00K H00K 0.9500 . ?
C00L H00G 0.9800 . ?
C00L H00H 0.9800 . ?
C00L H00I 0.9800 . ?
C00N H00N 0.9500 . ?

loop_
_geom_angle_atom_site_label_1
_geom_angle_atom_site_label_2
_geom_angle_atom_site_label_3
_geom_angle
_geom_angle_site_symmetry_1
_geom_angle_site_symmetry_3
_geom_angle_publ_flag
C007 Ag01 Ag01 99.97(13) . 2_666 ?
C008 Ag01 Ag01 90.79(12) 2_666 2_666 ?
C008 Ag01 C007 168.68(18) 2_666 . ?
F006 P002 F004 178.1(2) . . ?
F006 P002 F00A 90.3(2) . . ?
F006 P002 F00M 89.7(3) . . ?
F00A P002 F004 88.1(3) . . ?
F00D P002 F004 91.0(3) . . ?
F00D P002 F006 90.6(3) . . ?
F00D P002 F00A 178.8(3) . . ?
F00D P002 F00M 92.4(5) . . ?
F00M P002 F004 89.1(4) . . ?
F00M P002 F00A 86.8(4) . . ?
F00O P002 F004 91.9(4) . . ?
F00O P002 F006 89.2(3) . . ?
F00O P002 F00A 90.4(4) . . ?
F00O P002 F00D 90.4(5) . . ?
F00O P002 F00M 177.0(5) . . ?
C007 N003 C00J 111.4(4) . . ?
C007 N003 C00L 125.0(4) . . ?
C00J N003 C00L 123.6(4) . . ?
C007 N005 C00B 124.1(4) . . ?
C007 N005 C00N 110.5(4) . . ?
C00N N005 C00B 124.9(4) . . ?
N003 C007 Ag01 127.7(3) . . ?
N003 C007 N005 104.8(4) . . ?
N005 C007 Ag01 127.2(3) . . ?
N7 C008 Ag01 123.9(3) . 2_666 ?
N7 C008 N6 103.8(4) . . ?
N6 C008 Ag01 131.8(3) . 2_666 ?
C008 N7 C00F 111.7(4) . . ?
C008 N7 C00H 125.5(4) . . ?
C00F N7 C00H 122.8(5) . . ?
N005 C00B H00A 109.6 . . ?
N005 C00B H00B 109.6 . . ?
N005 C00B N6 110.2(4) . . ?
H00A C00B H00B 108.1 . . ?
N6 C00B H00A 109.6 . . ?
N6 C00B H00B 109.6 . . ?
C008 N6 C00B 124.1(4) . . ?
C008 N6 C00K 111.9(4) . . ?
C00K N6 C00B 123.7(4) . . ?
N00G C00E C00I 179.0(7) . . ?
N7 C00F H00F 126.8 . . ?
C00K C00F N7 106.4(4) . . ?
C00K C00F H00F 126.8 . . ?
N7 C00H H00C 109.5 . . ?
N7 C00H H00D 109.5 . . ?
N7 C00H H00E 109.5 . . ?
H00C C00H H00D 109.5 . . ?
H00C C00H H00E 109.5 . . ?
H00D C00H H00E 109.5 . . ?
C00E C00I H00L 109.5 . . ?
C00E C00I H00M 109.5 . . ?
C00E C00I H00O 109.5 . . ?
H00L C00I H00M 109.5 . . ?
H00L C00I H00O 109.5 . . ?
H00M C00I H00O 109.5 . . ?
N003 C00J H00J 126.7 . . ?
C00N C00J N003 106.5(4) . . ?
C00N C00J H00J 126.7 . . ?
N6 C00K H00K 126.9 . . ?
C00F C00K N6 106.2(5) . . ?
C00F C00K H00K 126.9 . . ?
N003 C00L H00G 109.5 . . ?
N003 C00L H00H 109.5 . . ?
N003 C00L H00I 109.5 . . ?
H00G C00L H00H 109.5 . . ?
H00G C00L H00I 109.5 . . ?
H00H C00L H00I 109.5 . . ?
N005 C00N H00N 126.6 . . ?
C00J C00N N005 106.8(4) . . ?
C00J C00N H00N 126.6 . . ?

loop_
_geom_torsion_atom_site_label_1
_geom_torsion_atom_site_label_2
_geom_torsion_atom_site_label_3
_geom_torsion_atom_site_label_4
_geom_torsion
_geom_torsion_site_symmetry_1
_geom_torsion_site_symmetry_2
_geom_torsion_site_symmetry_3
_geom_torsion_site_symmetry_4
_geom_torsion_publ_flag
Ag01 C008 N7 C00F -173.1(3) 2_666 . . . ?
Ag01 C008 N7 C00H 8.0(7) 2_666 . . . ?
Ag01 C008 N6 C00B -13.7(7) 2_666 . . . ?
Ag01 C008 N6 C00K 172.8(4) 2_666 . . . ?
N003 C00J C00N N005 -0.3(6) . . . . ?
N005 C00B N6 C008 -95.6(5) . . . . ?
N005 C00B N6 C00K 77.1(5) . . . . ?
C007 N003 C00J C00N -0.2(6) . . . . ?
C007 N005 C00B N6 88.4(5) . . . . ?
C007 N005 C00N C00J 0.7(6) . . . . ?
C008 N7 C00F C00K -0.5(6) . . . . ?
C008 N6 C00K C00F -0.9(6) . . . . ?
N7 C008 N6 C00B 174.0(4) . . . . ?
N7 C008 N6 C00K 0.6(5) . . . . ?
N7 C00F C00K N6 0.8(6) . . . . ?
C00B N005 C007 Ag01 13.2(6) . . . . ?
C00B N005 C007 N003 -173.1(4) . . . . ?
C00B N005 C00N C00J 173.0(4) . . . . ?
C00B N6 C00K C00F -174.4(4) . . . . ?
N6 C008 N7 C00F -0.1(5) . . . . ?
N6 C008 N7 C00H -179.0(5) . . . . ?
C00H N7 C00F C00K 178.5(5) . . . . ?
C00J N003 C007 Ag01 174.2(4) . . . . ?
C00J N003 C007 N005 0.6(5) . . . . ?
C00L N003 C007 Ag01 -7.1(7) . . . . ?
C00L N003 C007 N005 179.2(4) . . . . ?
C00L N003 C00J C00N -178.8(5) . . . . ?
C00N N005 C007 Ag01 -174.5(3) . . . . ?
C00N N005 C007 N003 -0.8(5) . . . . ?
C00N N005 C00B N6 -82.9(5) . . . . ?

_shelx_res_file                  
;
TITL a23112204a0724_a.res in P-1
    a23112204a0724.res
    created by SHELXL-2018/3 at 15:13:15 on 28-Nov-2023
REM Old TITL in P1 #1
REM SHELXT solution in P-1: R1 0.115, Rweak 0.011, Alpha 0.044
REM <I/s> 0.000 for 0 systematic absences, Orientation as input
REM Formula found by SHELXT: C13 N3 F6 P Ag
CELL 1.54184 8.9329 9.2591 11.0005 97.817 98.36 109.228
ZERR 2 0.0004 0.0003 0.0004 0.003 0.003 0.004
LATT 1
SFAC C H Ag F N P
UNIT 22 30 2 12 10 2

L.S. 22
PLAN  1
TEMP -123
CONF
list 4
MORE -1
fmap 2
acta
BOND $H
REM <olex2.extras>
REM <HklSrc "%.\\A23112204A0724.hkl">
REM </olex2.extras>

WGHT    0.102000
FVAR       0.20395
AG01  3    0.651564    0.443769    0.545661    11.00000    0.02485    0.02119 =
         0.02422   -0.00295    0.00204    0.00906
P002  6    0.159100    0.294680    0.737418    11.00000    0.02769    0.02688 =
         0.03154    0.00040    0.01233    0.00515
N003  5    0.670630    0.161094    0.370184    11.00000    0.02864    0.02513 =
         0.02289    0.00068    0.00470    0.01257
F004  4   -0.024806    0.243497    0.752548    11.00000    0.04368    0.03510 =
         0.18231   -0.00442    0.06003    0.00917
N005  5    0.425404    0.117975    0.387954    11.00000    0.02642    0.02138 =
         0.02030    0.00051    0.00444    0.00877
F006  4    0.341219    0.339593    0.721498    11.00000    0.03201    0.05587 =
         0.08740    0.00302    0.02360    0.00696
C007  1    0.577554    0.227847    0.422005    11.00000    0.02777    0.01628 =
         0.01626   -0.00325    0.00299    0.00802
C008  1    0.244535    0.358229    0.310218    11.00000    0.02281    0.01736 =
         0.02033   -0.00541    0.00391    0.00710
N7    5    0.172395    0.359727    0.194132    11.00000    0.03088    0.03186 =
         0.02269   -0.00154    0.00455    0.01624
F00A  4    0.109064    0.139032    0.635737    11.00000    0.06488    0.04599 =
         0.06956   -0.01462    0.03937   -0.00271
C00B  1    0.281047    0.145468    0.412253    11.00000    0.02697    0.02546 =
         0.02221    0.00533    0.00904    0.00758
AFIX  23
H00A  2    0.308044    0.221953    0.491624    11.00000   -1.20000
H00B  2    0.199672    0.046890    0.421293    11.00000   -1.20000
AFIX   0
N6    5    0.213942    0.204803    0.309844    11.00000    0.02109    0.02338 =
         0.02189    0.00046    0.00636    0.00716

F00D  4    0.205736    0.445314    0.838716    11.00000    0.09426    0.07473 =
         0.15757   -0.07563    0.08145   -0.03380
C00E  1    0.377813    0.791535    0.965466    11.00000    0.03258    0.03134 =
         0.03940    0.00899   -0.00110    0.00462
C00F  1    0.098321    0.210645    0.122448    11.00000    0.03000    0.03999 =
         0.02502   -0.00727   -0.00029    0.01487
AFIX  43
H00F  2    0.039605    0.182802    0.038343    11.00000   -1.20000
AFIX   0

N00G  5    0.277185    0.824909    1.000290    11.00000    0.04007    0.05741 =
         0.05813    0.00530    0.00854    0.01661
C00H  1    0.172582    0.499563    0.145917    11.00000    0.07503    0.04275 =
         0.04150    0.00800    0.00173    0.03962
AFIX 137
H00C  2    0.070976    0.516282    0.152191    11.00000   -1.50000
H00D  2    0.182969    0.485890    0.058005    11.00000   -1.50000
H00E  2    0.263927    0.590121    0.195280    11.00000   -1.50000
AFIX   0

C00I  1    0.507032    0.750244    0.923522    11.00000    0.04056    0.04656 =
         0.05467    0.01757    0.01247    0.01097
AFIX 137
H00L  2    0.462888    0.671488    0.845852    11.00000   -1.50000
H00M  2    0.557573    0.707968    0.988093    11.00000   -1.50000
H00O  2    0.588249    0.843279    0.908179    11.00000   -1.50000
AFIX   0

C00J  1    0.580136    0.011226    0.302744    11.00000    0.03996    0.02395 =
         0.03424   -0.00214    0.00583    0.01616
AFIX  43
H00J  2    0.619592   -0.058678    0.257698    11.00000   -1.20000
AFIX   0
C00K  1    0.126045    0.112472    0.195782    11.00000    0.02622    0.03112 =
         0.02907   -0.00704    0.00094    0.00539
AFIX  43
H00K  2    0.091852    0.002104    0.173260    11.00000   -1.20000
AFIX   0
C00L  1    0.844849    0.235480    0.379528    11.00000    0.02921    0.03741 =
         0.04294    0.00440    0.00772    0.01510
AFIX 137
H00G  2    0.867434    0.243271    0.295628    11.00000   -1.50000
H00H  2    0.901221    0.172882    0.417443    11.00000   -1.50000
H00I  2    0.882737    0.340175    0.431779    11.00000   -1.50000
AFIX   0

F00M  4    0.192072    0.196469    0.838702    11.00000    0.07868    0.13819 =
         0.07714    0.07214   -0.01341   -0.01330
C00N  1    0.426355   -0.015175    0.313801    11.00000    0.03399    0.02032 =
         0.03171   -0.00216    0.00167    0.00916
AFIX  43
H00N  2    0.335533   -0.107383    0.277754    11.00000   -1.20000
AFIX   0

F00O  4    0.127787    0.384530    0.632993    11.00000    0.07851    0.08465 =
         0.16813    0.09340   -0.01635   -0.00024
HKLF 4


REM  a23112204a0724_a.res in P-1
REM wR2 = 0.1471, GooF = S = 1.078, Restrained GooF = 1.078 for all data
REM R1 = 0.0599 for 3182 Fo > 4sig(Fo) and 0.0617 for all 3372 data
REM 220 parameters refined using 0 restraints

END

WGHT      0.1020      0.0000

REM Highest difference peak  1.256,  deepest hole -1.173,  1-sigma level  0.195
Q1    1   0.5708  0.4178  0.6047  11.00000  0.05    1.26
;
_shelx_res_checksum              12650
_shelx_hkl_file                  
;
   0   0  -1  343.60   10.93
   0   0  -1  329.89   12.80
   0   0  -2    8.20    0.71
   0   0  -2    7.61    1.16
   0   0  -3    5.84    0.93
   0   0  -3    3.30    0.53
   0   0  -4    1.56    0.19
   0   0   4    2.01    0.45
   0   0  -4    2.46    0.57
   0   0   5    2.38    0.57
   0   0  -5    2.34    0.60
   0   0   6    1.17    0.47
   0   0  -6    0.54    0.30
   0   0   7   73.98    4.45
   0   0  -7   67.30    4.38
   0   0  -8   23.92    2.32
   0   0   8   25.99    2.63
   0   0   9   11.06    1.82
   0   0  -9   12.02    1.62
   0   0 -10   25.94    2.36
   0   0 -11   36.33    2.61
   0   0 -12   25.30    1.83
   0   0 -13   11.49    0.99
   0   0 -13   10.77    0.90
   0   1 -13    5.43    0.69
   0   1 -13    4.70    0.58
   0   1 -12    5.49    0.80
   0   1 -11   10.96    1.37
   0   1 -10  112.37    5.85
   0   1  -9  126.35    6.52
   0  -1   9  138.71    7.71
   0  -1   8   42.96    3.66
   0  -1   7   27.80    2.64
   0  -1   6   95.76    5.07
   0  -1   5    5.52    0.89
   0  -1   4   10.27    1.08
   0  -1   3  765.40   24.69
   0   1  -2   82.32    3.19
   0  -1   2   92.70    3.34
   0  -1   1   56.51    2.09
   0   1  -1   53.09    2.06
   0  -1   0  205.96    6.57
   0  -1  -1  199.72    6.88
   0  -1  -1  200.59    6.69
   0  -1  -2  123.59    5.19
   0  -1  -2  117.71    4.67
   0  -1  -3   68.46    6.41
   0  -1  -3   65.14    3.20
   0  -1  -4  108.26   10.61
   0  -1  -4  140.86    5.84
   0   1   5  109.51    5.15
   0  -1  -5  129.63    7.87
   0   1   6   32.42    2.49
   0  -1  -6   34.89    3.13
   0   1   7   17.84    1.93
   0  -1  -7   22.34    2.49
   0  -1  -8    9.37    1.67
   0  -1  -8   13.71    1.68
   0   1   8   11.78    1.69
   0  -1  -9    1.42    0.53
   0  -1 -10   23.29    2.15
   0  -1 -11   66.20    3.67
   0  -1 -12   36.61    2.28
   0  -1 -13   10.59    0.85
   0   2 -13    4.26    0.57
   0   2 -13    5.37    0.69
   0   2 -13    5.34    0.61
   0   2 -12    7.19    0.96
   0   2 -11   13.57    1.56
   0   2 -10   30.19    2.62
   0   2  -9   87.65    5.04
   0  -2   9  108.97    6.76
   0  -2   8   75.66    5.18
   0   2  -8   62.01    3.83
   0  -2   7   11.10    1.69
   0  -2   6   17.22    1.90
   0  -2   5   73.18    3.98
   0  -2   4   56.05    2.99
   0   2  -3    1.76    0.37
   0  -2   3    1.64    0.37
   0   2  -2    1.80    0.34
   0  -2   2    2.16    0.37
   0   2  -1    0.71    0.19
   0  -2   1    0.82    0.18
   0  -2   0   22.29    1.07
   0  -2  -1  519.37   16.74
   0  -2  -1  535.55   17.19
   0  -2  -2  439.49   15.36
   0  -2  -2  462.98   15.04
   0  -2  -3  508.33   17.35
   0  -2  -3  542.59   18.68
   0  -2  -4   78.88    7.50
   0  -2  -4   85.91    3.98
   0  -2  -5  105.96   11.70
   0   2   5  122.87    5.40
   0   2   6   79.54    4.36
   0  -2  -6  115.49    8.20
   0  -2  -7    0.37    0.21
   0  -2  -7    0.31    0.40
   0   2   7    0.77    0.40
   0  -2  -8   29.75    3.12
   0  -2  -8   30.03    2.50
   0  -2  -8   22.51    2.12
   0  -2  -9    6.69    1.12
   0  -2  -9    4.96    0.91
   0  -2 -10    5.81    0.89
   0  -2 -10    5.02    0.92
   0  -2 -11   10.07    1.20
   0   2  12   18.70    1.27
   0  -2 -12   27.32    1.70
   0   3 -13    0.19    0.18
   0   3 -13    0.06    0.07
   0   3 -13    0.20    0.11
   0   3 -12    2.76    0.58
   0   3 -11    2.81    0.68
   0   3 -10    9.29    1.37
   0  -3   9   35.58    3.68
   0   3  -9   27.23    2.25
   0   3  -9   31.89    2.58
   0   3  -8   47.88    3.19
   0  -3   8   60.06    4.67
   0  -3   7  117.58    6.73
   0  -3   6   59.04    3.98
   0  -3   5  236.89    9.54
   0  -3   4  201.00    7.83
   0   3  -4  191.52    7.56
   0  -3   3  152.30    6.00
   0   3  -3  151.60    6.03
   0   3  -2   54.98    2.70
   0  -3   2   55.16    2.57
   0  -3   1    1.71    0.30
   0  -3   0  189.24    6.34
   0  -3   0  183.21    6.44
   0  -3  -1   58.52    2.49
   0  -3  -1   62.03    3.11
   0  -3  -2  496.77   16.24
   0  -3  -2  489.60   17.07
   0  -3  -3  451.77   15.46
   0  -3  -3  493.91   16.72
   0  -3  -4    3.54    1.12
   0  -3  -5    2.43    1.41
   0  -3  -6   69.60    7.89
   0  -3  -7   61.40    3.75
   0  -3  -7   55.29    3.68
   0  -3  -8   25.01    2.28
   0  -3  -8   26.22    2.30
   0  -3  -9    0.31    0.24
   0  -3  -9    0.07    0.16
   0  -3 -10    7.33    0.99
   0  -3 -10   11.83    1.37
   0  -3 -11    6.20    0.85
   0   4 -13    3.11    0.51
   0   4 -12    0.62    0.26
   0   4 -11   -0.03    0.22
   0   4 -10   11.83    1.53
   0   4 -10   12.57    1.47
   0   4  -9    9.86    1.35
   0   4  -9    7.96    1.21
   0   4  -8   67.22    3.92
   0  -4   8   75.45    5.28
   0  -4   7  233.36   10.62
   0  -4   6   95.27    5.37
   0   4  -5    3.01    0.66
   0  -4   5    2.16    0.62
   0   4  -4  142.74    6.11
   0  -4   4  131.08    5.87
   0  -4   3   52.06    2.86
   0   4  -3   55.82    3.12
   0   4  -2    2.73    0.57
   0  -4   2    2.54    0.46
   0  -4   1   11.72    0.97
   0  -4   0    9.62    1.19
   0  -4  -1    4.98    0.90
   0  -4  -2   10.08    1.36
   0  -4  -3  190.96    8.53
   0  -4  -4  282.51   13.17
   0  -4  -5   60.71    7.09
   0  -4  -6   32.93    2.52
   0  -4  -6   28.61    2.48
   0  -4  -7   46.55    3.29
   0  -4  -7   42.53    4.73
   0  -4  -7   47.93    3.25
   0  -4  -8   38.98    2.90
   0  -4  -8   40.66    2.95
   0  -4  -9    1.32    0.47
   0  -4  -9    1.94    0.56
   0  -4 -10    0.65    0.26
   0  -4 -10    0.53    0.21
   0   5 -13   10.46    0.92
   0   5 -12    5.01    0.72
   0   5 -12    6.40    0.92
   0   5 -11    1.58    0.46
   0   5 -11    1.51    0.45
   0   5 -10    1.91    0.57
   0   5 -10    1.15    0.49
   0   5  -9    0.40    0.32
   0  -5   8    1.79    0.72
   0   5  -8    1.65    0.52
   0   5  -7   43.01    3.06
   0  -5   7   38.95    3.46
   0   5  -7   38.85    2.75
   0  -5   6  147.54    7.36
   0   5  -5   98.38    5.16
   0  -5   5   98.01    5.26
   0   5  -4  111.03    5.43
   0  -5   4   99.72    5.06
   0  -5   3   16.47    1.52
   0   5  -3   15.71    1.70
   0   5  -2   90.14    4.60
   0  -5   2   82.62    3.94
   0   5  -1   74.93    4.31
   0  -5   0   36.02    2.93
   0  -5  -1   24.19    2.46
   0  -5  -2   -0.11    0.21
   0  -5  -3   46.05    3.87
   0  -5  -4  148.23    6.71
   0  -5  -4  140.26    9.17
   0  -5  -5   47.13    3.19
   0  -5  -5   24.68    4.74
   0  -5  -6   25.07    2.26
   0  -5  -7   81.93    4.61
   0  -5  -8   69.39    4.01
   0  -5  -9   33.26    2.28
   0  -5 -10    1.12    0.29
   0   6 -12   15.38    1.33
   0   6 -11    6.42    0.90
   0   6 -11    6.64    0.95
   0   6 -11    6.54    1.01
   0   6 -10    4.45    0.86
   0   6 -10    4.04    0.81
   0   6  -9    0.02    0.16
   0   6  -8    0.79    0.30
   0   6  -7   23.75    2.16
   0  -6   7   28.77    2.96
   0   6  -7   23.85    2.19
   0  -6   6   32.28    3.00
   0   6  -6   35.32    2.64
   0   6  -6   35.37    2.63
   0   6  -5   78.12    4.39
   0   6  -5   88.83    4.53
   0   6  -5   87.90    5.01
   0   6  -4   38.55    3.11
   0   6  -3   84.71    5.06
   0   6  -2  107.35    5.84
   0   6  -1  127.69    6.80
   0  -6   1  135.87    7.18
   0   6   0    4.27    1.10
   0  -6   0    5.22    1.21
   0  -6  -1    6.35    1.42
   0  -6  -2    2.45    0.85
   0   6   2    2.79    0.65
   0  -6  -2    1.48    0.51
   0  -6  -3    3.22    0.79
   0   6   3    3.33    0.78
   0  -6  -3    2.11    0.88
   0   6   4    8.15    1.23
   0  -6  -4    8.50    2.39
   0  -6  -4   11.23    1.51
   0  -6  -5   63.78    4.04
   0  -6  -6  123.02    6.11
   0  -6  -7   43.87    3.01
   0  -6  -8   28.34    2.12
   0  -6  -9   39.10    2.20
   0   7 -11   18.55    1.54
   0   7 -11   16.94    1.40
   0   7 -10    5.52    0.94
   0   7 -10    4.67    0.81
   0   7  -9    2.17    0.59
   0   7  -9    3.34    0.70
   0   7  -8    0.25    0.18
   0   7  -8   -0.10    0.23
   0   7  -7    1.18    0.47
   0   7  -7    0.74    0.46
   0   7  -6    2.19    0.64
   0   7  -6    2.67    0.70
   0   7  -5   29.96    2.55
   0   7  -5   32.42    2.95
   0   7  -5   36.94    2.70
   0   7  -4   67.13    4.00
   0   7  -4   64.91    3.97
   0   7  -4   70.68    4.78
   0   7  -3   35.36    3.31
   0   7  -3   33.91    2.82
   0   7  -2   38.79    3.53
   0   7  -2   32.82    2.90
   0  -7   2   38.77    3.59
   0  -7   1  122.52    7.20
   0   7  -1  112.44    6.78
   0   7  -1  108.65    5.95
   0   7   0   53.89    3.65
   0  -7   0   58.68    4.90
   0   7   0   50.58    4.33
   0  -7  -1   26.50    3.28
   0   7   1   23.58    2.93
   0   7   1   20.61    2.08
   0   7   2    3.04    0.74
   0  -7  -2    2.24    0.66
   0   7   3    0.83    0.40
   0  -7  -3    0.85    0.47
   0   7   4    5.62    1.03
   0  -7  -4    6.18    1.10
   0  -7  -5   21.09    2.07
   0  -7  -6   35.24    2.61
   0  -7  -7   29.62    2.13
   0  -7  -8   11.03    1.03
   0   8 -11   15.45    1.17
   0   8 -10   20.08    1.74
   0   8  -9    9.92    1.35
   0   8  -7    6.09    1.01
   0   8  -7    5.71    0.96
   0   8  -6    0.53    0.32
   0   8  -6    0.23    0.42
   0   8  -5   11.91    1.48
   0   8  -5   11.13    1.48
   0   8  -5   11.00    1.47
   0   8  -4   61.75    3.95
   0   8  -4   59.11    3.91
   0   8  -3   45.17    3.43
   0   8  -3   46.31    3.46
   0   8  -2   47.98    3.59
   0   8  -1    9.53    1.43
   0   8   0   19.41    2.03
   0   8   1   49.81    3.36
   0   8   2   30.59    2.44
   0  -8  -2   24.26    2.19
   0  -8  -3    5.93    1.01
   0   8   3    7.07    1.09
   0  -8  -4    3.30    0.74
   0   8   4    2.41    0.60
   0  -8  -5   -0.04    0.24
   0  -8  -6    5.16    0.75
   0  -8  -7   18.57    1.21
   0   9  -9   10.79    1.19
   0   9  -8   13.36    1.51
   0   9  -7    2.51    0.68
   0   9  -6    1.48    0.68
   0   9  -5    0.37    0.33
   0   9  -5    0.24    0.24
   0   9  -4    1.34    0.59
   0   9  -4    1.61    0.49
   0   9  -4    1.57    0.56
   0   9  -3   15.21    1.80
   0   9  -3   14.46    1.71
   0   9  -2   22.40    2.23
   0   9  -2   19.13    2.01
   0   9  -1   27.70    2.50
   0   9  -1   28.95    2.43
   0   9   0   61.41    3.60
   0   9   0   65.74    3.88
   0   9   1   62.37    3.58
   0   9   1   58.77    3.40
   0   9   2   30.20    2.16
   0   9   2   28.55    2.12
   0   9   3   11.94    1.10
   0   9   3   10.54    1.12
   0  -9  -4    5.32    0.76
   0   9   4    4.75    0.63
   0   9   5    2.24    0.46
   0  10  -7    5.99    0.75
   0  10  -6    6.82    0.84
   0  10  -6    7.70    1.02
   0  10  -5    2.85    0.66
   0  10  -4    0.08    0.16
   0  10  -4   -0.13    0.32
   0  10  -3    7.32    1.02
   0  10  -3    7.46    1.01
   0  10  -2   21.36    1.82
   0  10  -2   19.18    1.69
   0  10  -1   28.80    2.11
   0  10  -1   28.05    2.03
   0  10   0   17.59    1.46
   0  10   0   19.06    1.56
   0  10   1   24.54    1.61
   0  10   1   26.82    1.76
   0  10   2   30.93    1.73
  -1  11   0    3.02    0.43
  -1  11   0    2.48    0.41
  -1  11  -1    7.94    0.80
  -1  11  -1    7.69    0.82
  -1  11  -2   10.82    1.00
  -1  11  -2   11.04    1.03
  -1  11  -3    8.77    0.90
  -1  11  -4   12.66    1.10
  -1  10   3    9.26    0.81
  -1  10   3   10.08    0.87
  -1  10   2   16.62    1.55
  -1  10   2   15.82    1.32
  -1  10   2   14.95    1.28
  -1  10   1    8.82    1.07
  -1  10   1    7.86    0.98
  -1  10   1    9.16    1.17
  -1  10   0    1.77    0.49
  -1  10   0    1.82    0.50
  -1  10   0    1.02    0.34
  -1  10  -1    1.71    0.52
  -1  10  -1    1.30    0.45
  -1  10  -2    1.52    0.47
  -1  10  -2    1.13    0.45
  -1  10  -3    1.55    0.49
  -1  10  -3    0.75    0.34
  -1  10  -4   14.09    1.47
  -1  10  -4   14.12    1.53
  -1  10  -5   27.78    2.14
  -1  10  -6   23.51    1.78
  -1  10  -6   26.98    1.97
  -1  10  -7   11.36    1.16
  -1  10  -7   12.97    1.14
  -1  10  -8    3.54    0.55
  -1   9   6    5.20    0.67
   1  -9  -5   43.49    2.45
  -1   9   4   48.50    2.74
   1  -9  -4   56.07    3.29
  -1   9   3   28.50    2.17
  -1   9   2   31.24    2.39
  -1   9   1   45.07    3.60
  -1   9   1   50.68    3.25
  -1   9   0   23.28    2.44
  -1   9   0   28.62    2.39
  -1   9  -1    2.82    0.74
  -1   9  -1    2.34    0.70
  -1   9  -2    6.51    1.26
  -1   9  -2    5.80    1.13
  -1   9  -3   12.15    1.64
  -1   9  -3   11.52    1.61
  -1   9  -4    3.56    0.83
  -1   9  -4    3.88    0.87
  -1   9  -5    3.62    0.82
  -1   9  -5    2.66    0.67
  -1   9  -6   25.37    2.44
  -1   9  -6   23.83    2.07
  -1   9  -7   29.90    2.65
  -1   9  -7   29.22    2.21
  -1   9  -8   19.10    1.54
  -1   9  -8   20.15    1.98
  -1   9  -9    5.46    0.89
  -1   9 -10   14.96    1.22
   1  -8  -7    6.07    0.74
   1  -8  -6    1.56    0.44
   1  -8  -5    8.87    1.20
  -1   8   4   35.20    2.63
   1  -8  -4   43.17    3.01
   1  -8  -3  100.07    5.34
  -1   8   3  109.95    5.47
  -1   8   2   84.96    4.78
  -1   8   1   11.18    1.50
  -1   8   0   27.65    2.57
  -1   8  -1   69.47    4.41
  -1   8  -1   48.57    4.05
  -1   8  -2    5.37    1.15
  -1   8  -3    0.99    0.55
  -1   8  -4    0.71    0.35
  -1   8  -4    0.87    0.33
  -1   8  -5   21.72    2.04
  -1   8  -5   19.98    1.97
  -1   8  -6   16.31    1.70
  -1   8  -7   19.46    1.84
  -1   8  -8   22.52    2.32
  -1   8  -8   17.85    1.68
  -1   8  -9   14.82    1.71
  -1   8 -10   16.00    1.55
  -1   8 -11    9.10    0.90
   1  -7  -9   23.53    1.41
   1  -7  -8    9.77    1.07
   1  -7  -7    0.28    0.23
   1  -7  -6    1.90    0.60
   1  -7  -5   12.01    1.55
  -1   7   4   18.71    1.91
   1  -7  -4   23.36    2.20
   1  -7  -3   58.19    3.75
  -1   7   3   61.30    3.87
  -1   7   2   91.33    4.97
   1  -7  -2   99.57    6.82
  -1   7   1   16.73    1.94
   1  -7  -1   17.37    2.57
  -1   7   1   16.57    2.42
   1  -7   0   77.97    5.57
  -1   7   0   73.91    5.27
  -1   7   0   66.36    4.46
   1  -7   1  156.74    8.35
  -1   7  -1  139.51    7.37
  -1   7  -1  161.56    8.30
  -1   7  -2   71.05    4.99
  -1   7  -2   62.25    4.20
   1  -7   2   68.43    4.98
  -1   7  -3    0.78    0.34
  -1   7  -3    1.09    0.58
  -1   7  -4   20.19    2.43
  -1   7  -4   19.21    1.92
  -1   7  -4   19.31    1.88
  -1   7  -5    5.75    0.97
  -1   7  -5    4.41    0.82
  -1   7  -5    5.79    1.21
  -1   7  -6    1.30    0.38
  -1   7  -7    6.25    1.02
  -1   7  -7    6.82    1.08
  -1   7  -8   11.62    1.47
  -1   7  -8   16.14    1.66
  -1   7  -9   29.22    2.38
  -1   7  -9   31.31    2.61
  -1   7 -10    7.04    1.07
  -1   7 -10    7.75    1.14
  -1   7 -11    9.95    1.11
  -1   7 -11   10.34    1.14
   1  -6 -10    6.25    0.65
   1  -6  -9   27.81    1.94
   1  -6  -8   41.50    2.77
   1  -6  -7   25.93    2.27
   1  -6  -6    0.84    0.37
   1  -6  -5    3.04    0.78
  -1   6   4    0.65    0.30
   1  -6  -4    0.81    0.44
   1  -6  -4    1.70    0.72
   1  -6  -3   28.32    2.36
   1  -6  -3   35.39    3.68
  -1   6   3   29.19    2.44
   1  -6  -2  202.74   10.19
   1  -6  -1  166.27    8.61
  -1   6   0   49.09    3.81
   1  -6   0   47.55    3.81
   1  -6   1   48.10    3.69
  -1   6  -1   47.58    3.55
  -1   6  -2  106.52    5.76
  -1   6  -3  170.84    8.04
  -1   6  -4    6.81    1.27
  -1   6  -5    2.77    0.76
  -1   6  -6    1.76    0.55
  -1   6  -8   31.07    2.49
  -1   6  -9   38.15    2.93
  -1   6  -9   39.33    3.13
  -1   6 -10   40.80    3.08
  -1   6 -10   37.62    2.77
  -1   6 -11   17.94    1.63
  -1   6 -11   20.66    1.89
  -1   6 -12    8.96    1.00
   1  -5 -10   21.89    1.59
   1  -5  -9   47.01    2.93
   1  -5  -8   94.43    4.78
  -1   5   8   82.66    4.40
   1  -5  -7   46.65    3.20
  -1   5   7   44.58    3.13
   1  -5  -6    5.22    0.97
  -1   5   6    5.15    0.98
   1  -5  -5    3.48    1.73
  -1   5   5    6.78    1.18
   1  -5  -5    7.16    1.12
   1  -5  -4   -0.06    0.37
   1  -5  -3   59.61    4.35
   1  -5  -2    0.62    0.49
   1  -5  -1  284.74   11.64
   1  -5   0  350.40   13.47
  -1   5  -1  160.99    7.05
  -1   5  -2  131.13    6.03
   1  -5   3  291.86   11.00
  -1   5  -3  334.34   11.99
  -1   5  -4  200.50    8.24
   1  -5   4  180.39    7.69
   1  -5   5    3.21    0.74
  -1   5  -5    3.42    0.77
   1  -5   6    9.03    1.46
   1  -5   7    1.43    0.65
   1  -5   8   24.33    2.83
  -1   5  -9    1.91    0.61
  -1   5  -9    2.04    0.59
  -1   5 -10    8.46    1.22
  -1   5 -11    8.74    1.10
  -1   5 -11    9.94    1.35
  -1   5 -12    6.92    0.93
  -1   5 -13    9.58    0.84
   1  -4 -11   23.92    1.50
   1  -4 -10   48.19    2.78
  -1   4  10   47.99    2.79
   1  -4 -10   42.22    2.62
   1  -4  -9   47.16    3.06
   1  -4  -9   53.59    3.26
   1  -4  -8   13.60    1.57
   1  -4  -8   14.59    1.65
   1  -4  -7   63.57    3.81
   1  -4  -7   57.50    3.87
   1  -4  -6   68.30    9.69
   1  -4  -6  239.11    9.35
   1  -4  -5   16.49    3.34
   1  -4  -4   25.04    2.91
   1  -4  -3    9.87    1.39
   1  -4  -2    0.66    0.35
   1  -4  -1   95.49    4.74
   1  -4   0  193.64    7.79
   1  -4   1   87.50    3.43
  -1   4  -1   95.68    4.27
   1  -4   2  118.29    4.71
  -1   4  -2  127.32    5.29
   1  -4   3  154.73    6.09
  -1   4  -3  142.98    6.20
  -1   4  -4  210.63    8.55
   1  -4   4  228.51    8.77
   1  -4   5   30.24    2.49
   1  -4   6   17.27    2.03
   1  -4   7    0.66    0.32
  -1   4  -8   37.62    2.84
  -1   4  -8   40.41    3.01
  -1   4  -9    4.62    0.94
  -1   4  -9    6.06    1.05
  -1   4 -10   11.75    1.41
  -1   4 -10   10.93    1.44
  -1   4 -11   30.38    2.25
  -1   4 -12   16.13    1.47
  -1   4 -13   12.27    0.99
  -1   4 -13   12.55    1.02
  -1   3  12    0.04    0.06
   1  -3 -12   -0.02    0.06
   1  -3 -11   -0.02    0.14
   1  -3 -11    0.51    0.28
   1  -3 -10   17.13    1.61
   1  -3 -10   20.18    1.82
   1  -3 -10   22.79    1.95
   1  -3  -9   39.79    2.93
   1  -3  -9   47.39    3.08
   1  -3  -8   29.25    3.16
   1  -3  -8   30.42    2.51
   1  -3  -7   67.10    4.19
   1  -3  -7   89.09    6.49
   1  -3  -6   79.54    8.31
   1  -3  -5   52.82    6.64
   1  -3  -4   14.11    2.28
   1  -3  -3    2.70    0.66
  -1   3   3    2.64    0.43
  -1   3   2   16.17    0.82
   1  -3  -2   17.02    1.48
   1  -3  -1   34.48    2.10
   1  -3   0   16.17    0.71
   1  -3   1  155.68    5.51
  -1   3  -1  166.98    6.01
  -1   3  -2   12.61    1.10
   1  -3   2   13.17    1.00
  -1   3  -3   80.85    3.77
   1  -3   3   83.56    3.69
   1  -3   4  219.96    8.36
  -1   3  -4  213.29    8.21
   1  -3   5  917.00   30.63
   1  -3   6  272.13   11.21
   1  -3   7    0.55    0.32
  -1   3  -8    0.04    0.29
   1  -3   8    0.33    0.35
  -1   3  -8    0.27    0.20
  -1   3  -9   -0.11    0.24
  -1   3  -9    0.44    0.28
  -1   3 -10    3.45    0.81
  -1   3 -11    7.66    1.07
  -1   3 -12   10.32    1.03
  -1   3 -12   13.61    1.28
  -1   3 -13   10.00    0.83
  -1   3 -13   10.93    0.88
   1  -2 -12    7.51    0.91
   1  -2 -11    2.21    0.57
   1  -2 -10   20.02    1.91
   1  -2 -10   14.49    1.48
   1  -2  -9   43.97    3.09
   1  -2  -9   59.22    3.64
   1  -2  -8   51.70    4.27
   1  -2  -8   45.39    3.26
   1  -2  -7   19.80    2.59
   1  -2  -6   77.80    6.85
  -1   2   6   74.83    4.28
   1  -2  -5  231.15   18.37
  -1   2   5  249.08    9.66
   1  -2  -4  411.78   23.00
  -1   2   4  373.57   13.23
  -1   2   3   53.95    2.64
   1  -2  -3   63.91    4.33
   1  -2  -2    0.59    0.25
  -1   2   2    0.58    0.14
   1  -2  -1  122.86    4.72
   1  -2   0  136.45    4.35
  -1   2  -1  133.45    4.63
   1  -2   1  134.45    4.61
  -1   2  -2  750.45   23.74
   1  -2   2  745.65   23.62
  -1   2  -2  720.30   23.62
   1  -2   3  558.15   18.75
  -1   2  -3  541.74   18.51
  -1   2  -3  603.42   18.66
  -1   2  -4   83.97    3.80
   1  -2   4   91.81    4.19
   1  -2   5   83.98    4.39
   1  -2   6   53.05    3.55
   1  -2   7   62.00    4.24
   1  -2   8    0.50    0.38
  -1   2  -8    0.44    0.17
   1  -2   9   30.77    3.28
  -1   2  -9   19.93    2.13
  -1   2 -10    8.36    1.27
  -1   2 -11   -0.36    0.23
  -1   2 -12    1.80    0.42
  -1   2 -12    1.73    0.41
  -1   2 -12    2.41    0.54
  -1   2 -13    5.74    0.66
  -1   2 -13    7.28    0.78
   1  -1 -13    9.73    0.90
   1  -1 -12    4.52    0.74
   1  -1 -11    1.43    0.51
   1  -1 -10    1.33    0.53
   1  -1  -9    5.80    1.14
   1  -1  -8   43.89    3.81
  -1   1   8   40.86    3.53
   1  -1  -8   46.29    3.31
   1  -1  -7  118.26    6.52
  -1   1   7  104.16    5.95
  -1   1   6  147.05    6.94
   1  -1  -6  142.61    7.37
   1  -1  -5  225.02    9.90
  -1   1   5  150.91    7.08
   1  -1  -4  186.82   12.70
  -1   1   4  233.97    8.64
  -1   1   3  362.95   12.21
   1  -1  -3  332.72   20.44
   1  -1  -2   33.52    3.08
  -1   1   2   35.41    1.61
  -1   1   1    2.32    0.20
   1  -1  -1    2.64    0.39
  -1   1   1    2.33    0.23
  -1   1   0  149.78    4.89
   1  -1   0  144.87    4.88
  -1   1   0  148.07    4.87
  -1   1  -1   98.37    3.45
  -1   1  -1   88.91    3.63
  -1   1  -2  135.53    5.38
  -1   1  -3    1.66    0.41
  -1   1  -4   79.78    3.65
  -1   1  -4  129.00    5.04
  -1   1  -5   13.08    1.06
   1  -1   5   20.82    1.79
   1  -1   6  177.65    7.84
   1  -1   7  230.24   10.00
   1  -1   8  109.75    6.17
  -1   1  -8  100.19    5.47
  -1   1  -9   12.80    1.65
   1  -1   9   15.10    2.18
  -1   1 -10    7.52    1.19
  -1   1 -11    7.69    1.07
  -1   1 -11    8.15    1.04
  -1   1 -12   -0.07    0.18
  -1   1 -12    0.20    0.17
  -1   1 -13   10.21    0.89
  -1   1 -13   10.05    0.88
   1   0 -13   22.67    1.53
   1   0 -13   25.96    1.66
   1   0 -12    5.00    0.82
   1   0 -11    0.91    0.40
   1   0 -10   16.14    1.92
   1   0  -9   29.83    2.71
  -1   0   9   32.60    3.27
   1   0  -8    3.14    0.80
  -1   0   8    4.62    1.16
  -1   0   7   71.47    4.78
   1   0  -6   72.59    4.33
  -1   0   6   75.56    4.55
   1   0  -5  198.72    8.27
  -1   0   5  201.30    8.33
  -1   0   4  332.82   12.04
   1   0  -4  347.64   12.30
   1   0  -3  121.86    4.91
  -1   0   3  107.90    4.47
  -1   0   2  559.47   18.71
   1   0  -2  617.57   19.01
   1   0  -1   84.55    3.04
  -1   0   1   86.15    3.05
  -1   0   0   25.23    1.13
  -1   0  -1  185.88    6.98
  -1   0  -1  178.25    6.21
  -1   0  -2  180.76    9.20
  -1   0  -2  200.01    7.16
  -1   0  -3  125.39    5.66
  -1   0  -3  167.08    6.53
  -1   0  -4   70.71    3.65
  -1   0  -4   68.30    3.70
  -1   0  -5   48.54    3.12
  -1   0  -5   55.34    3.35
  -1   0  -6  115.30    6.21
   1   0   6  171.06    6.87
   1   0   7  215.93    9.42
   1   0   8  160.72    7.88
  -1   0  -8  152.31    7.21
  -1   0  -9    6.90    1.16
  -1   0 -10    1.61    0.55
  -1   0 -11   12.62    1.45
  -1   0 -11   11.37    1.27
  -1   0 -12    8.38    0.99
  -1   0 -13    1.73    0.32
   1   1 -13   19.62    1.41
   1   1 -13   16.86    1.18
   1   1 -12   34.16    2.42
   1   1 -11   50.66    3.47
   1   1 -10   15.79    1.90
   1   1  -9   12.59    1.67
  -1  -1   9   12.78    2.10
  -1  -1   8    0.70    0.38
  -1  -1   7   21.05    2.46
  -1  -1   6    2.52    0.73
  -1  -1   5   28.62    2.26
  -1  -1   4  194.40    7.54
  -1  -1   3  450.92   15.10
   1   1  -2 1232.24   39.01
  -1  -1   2 1282.75   39.38
  -1  -1   1  323.96   10.60
  -1  -1   0   70.83    2.76
  -1  -1  -1    5.47    0.53
  -1  -1  -1    4.29    0.47
  -1  -1  -2  304.23   11.08
  -1  -1  -2  351.09   11.47
  -1  -1  -3    4.52    1.46
  -1  -1  -3    4.54    0.71
  -1  -1  -4    0.30    0.15
  -1  -1  -4    0.50    0.99
  -1  -1  -5  145.75    7.89
  -1  -1  -5  110.49    5.64
  -1  -1  -6   13.90    1.82
   1   1   7   14.65    1.78
  -1  -1  -7   14.70    1.95
  -1  -1  -8   41.13    3.03
   1   1   8   41.60    3.35
  -1  -1  -9  113.06    5.69
  -1  -1 -10   62.38    3.75
  -1  -1 -10   75.10    4.21
  -1  -1 -11   20.76    1.82
  -1  -1 -12   11.31    1.06
  -1  -1 -12    9.40    0.88
   1   2 -13   14.84    1.24
   1   2 -12   41.19    2.75
   1   2 -11   40.69    3.06
   1   2 -10   15.85    1.85
  -1  -2   9    7.11    1.60
   1   2  -9    6.50    1.13
  -1  -2   8   33.69    3.38
   1   2  -8   31.54    2.50
  -1  -2   7   17.34    2.21
  -1  -2   6    4.85    0.99
  -1  -2   5   87.21    4.48
  -1  -2   4   66.30    3.42
  -1  -2   3  185.97    7.01
   1   2  -3  187.89    6.83
  -1  -2   2   56.64    2.59
   1   2  -2   51.14    2.36
  -1  -2   1  612.94   19.76
  -1  -2   0  179.32    6.42
  -1  -2   0  185.97    6.49
  -1  -2  -1  261.47    9.14
  -1  -2  -1  260.16    9.02
  -1  -2  -2   71.09    3.48
  -1  -2  -2   71.29    3.37
  -1  -2  -3  106.33    4.89
  -1  -2  -3  107.77    5.55
  -1  -2  -4    0.70    0.99
  -1  -2  -4    0.39    0.24
  -1  -2  -5    3.59    2.59
  -1  -2  -5    6.59    1.08
  -1  -2  -6   32.25    3.74
   1   2   7   13.19    1.68
  -1  -2  -7   16.83    1.75
  -1  -2  -7   11.66    1.87
  -1  -2  -7   14.66    1.64
  -1  -2  -8   24.11    2.21
  -1  -2  -8   19.68    1.97
  -1  -2  -9   78.79    4.33
  -1  -2  -9   90.27    4.71
  -1  -2 -10   43.53    2.79
  -1  -2 -10   50.97    3.22
  -1  -2 -11    9.91    1.14
  -1  -2 -12    9.91    0.88
   1   3 -13    3.96    0.61
   1   3 -13    3.23    0.54
   1   3 -12    4.49    0.84
   1   3 -11   34.07    2.72
   1   3 -10   61.40    3.94
   1   3  -9   14.99    1.72
  -1  -3   9   14.66    2.32
  -1  -3   8   24.31    2.80
   1   3  -8   25.40    2.17
  -1  -3   7  105.28    6.08
  -1  -3   6    8.98    1.35
  -1  -3   5    0.55    0.32
  -1  -3   4   33.86    2.32
   1   3  -4   35.71    2.20
  -1  -3   3  119.72    5.14
   1   3  -3  121.81    5.04
   1   3  -2  379.52   12.90
  -1  -3   2  376.43   12.91
  -1  -3   1  140.32    5.36
  -1  -3   0   58.48    2.74
  -1  -3  -1  212.12    7.88
  -1  -3  -1  220.20    8.30
  -1  -3  -2   93.81    4.56
  -1  -3  -2   89.04    4.23
  -1  -3  -3   81.06    4.57
  -1  -3  -3   82.45    4.18
  -1  -3  -4  156.61    6.53
  -1  -3  -4  101.79    7.96
  -1  -3  -5    7.35    2.95
  -1  -3  -6   37.19    2.83
  -1  -3  -6   40.03    2.82
  -1  -3  -7    0.61    0.47
  -1  -3  -7    0.45    0.28
  -1  -3  -8    1.81    0.60
  -1  -3  -8    1.83    0.57
  -1  -3  -9   27.27    2.29
  -1  -3  -9   33.80    2.62
  -1  -3 -10   58.89    3.27
  -1  -3 -10   47.08    2.74
  -1  -3 -11   45.38    2.45
   1   4 -13    1.10    0.29
   1   4 -13    2.02    0.42
   1   4 -12    5.04    0.84
   1   4 -11   40.34    2.95
   1   4 -10   35.34    2.77
   1   4 -10   30.78    2.43
   1   4  -9   31.96    2.60
   1   4  -8   36.21    2.73
  -1  -4   8   38.77    3.67
   1   4  -7   13.78    1.52
  -1  -4   7   15.90    2.09
  -1  -4   6   63.71    4.17
   1   4  -5   64.25    3.61
  -1  -4   5   68.75    4.03
  -1  -4   4    3.02    0.69
   1   4  -4    3.81    0.73
  -1  -4   3    0.82    0.33
   1   4  -3    0.49    0.25
  -1  -4   2  101.33    4.50
   1   4  -2  104.49    4.70
  -1  -4   1   96.18    4.17
  -1  -4   1   98.50    4.27
  -1  -4   0  202.52    7.89
  -1  -4   0  226.36    8.78
  -1  -4  -1  196.97    8.37
  -1  -4  -2  111.03    5.77
  -1  -4  -3   13.78    1.80
  -1  -4  -4   96.44    7.19
  -1  -4  -5   41.59    3.11
  -1  -4  -5   51.04    3.26
  -1  -4  -6    5.99    1.12
  -1  -4  -6    6.30    1.09
  -1  -4  -7   -0.02    0.10
  -1  -4  -7    0.57    0.29
  -1  -4  -8   15.86    1.74
  -1  -4  -8   16.03    1.75
  -1  -4  -9   17.23    1.63
  -1  -4  -9   16.27    1.59
  -1  -4 -10   10.29    0.97
  -1  -4 -10   11.78    1.09
   1   5 -13    1.98    0.37
   1   5 -12    4.08    0.74
   1   5 -12    3.54    0.66
   1   5 -11    5.22    0.84
   1   5 -11    6.67    1.07
   1   5 -10   10.46    1.38
   1   5 -10   11.81    1.51
   1   5  -9   40.51    3.03
   1   5  -8   66.47    3.99
  -1  -5   8   58.37    4.73
  -1  -5   7   16.46    2.19
   1   5  -7   16.51    1.76
   1   5  -7   17.78    1.97
   1   5  -6   71.72    4.12
   1   5  -6   72.07    4.06
  -1  -5   6   68.82    4.59
  -1  -5   5   56.81    3.82
   1   5  -5   55.46    3.52
  -1  -5   4   19.62    1.96
   1   5  -4   19.72    1.91
   1   5  -3    0.25    0.11
  -1  -5   3    0.09    0.18
  -1  -5   2    8.66    1.10
   1   5  -2   10.98    1.36
   1   5  -1   84.06    4.79
  -1  -5   0   95.87    5.48
  -1  -5  -1  162.71    7.99
  -1  -5  -2  194.00    9.28
  -1  -5  -3   57.73    3.71
  -1  -5  -3   43.81    3.94
  -1  -5  -4    5.54    1.79
  -1  -5  -4   12.96    1.62
  -1  -5  -5   31.54    2.63
  -1  -5  -6   29.30    2.62
  -1  -5  -6   28.54    2.48
  -1  -5  -7    4.56    0.91
  -1  -5  -7    4.92    0.93
  -1  -5  -8    0.12    0.14
  -1  -5  -8    0.10    0.14
  -1  -5  -9    0.10    0.18
   1   6 -12    0.55    0.20
   1   6 -12    0.55    0.26
   1   6 -11    0.17    0.17
   1   6 -11    0.30    0.17
   1   6 -11    0.41    0.26
   1   6 -10    4.10    0.83
   1   6 -10    4.29    0.83
   1   6  -9   30.76    2.53
   1   6  -8   61.03    3.87
   1   6  -7   55.17    3.69
   1   6  -7   55.11    3.64
   1   6  -6    5.93    1.07
  -1  -6   6    4.64    1.12
   1   6  -6    6.99    1.16
   1   6  -5   25.10    2.19
   1   6  -5   24.68    2.32
   1   6  -4   41.06    2.89
   1   6  -4   37.42    3.00
   1   6  -3   18.12    1.87
   1   6  -3   19.06    2.10
   1   6  -2   10.97    1.60
  -1  -6   1   16.49    2.22
   1   6  -1   13.46    1.90
  -1  -6   0    8.76    1.63
  -1  -6  -1   13.32    1.67
  -1  -6  -1   15.08    2.23
  -1  -6  -2   31.04    3.24
  -1  -6  -2   28.44    2.60
  -1  -6  -3   42.78    3.24
  -1  -6  -3   36.28    3.95
  -1  -6  -4   64.27    4.00
   1   6   4   48.59    3.30
   1   6   5  125.35    5.93
  -1  -6  -5  127.46    6.30
  -1  -6  -6   62.05    3.79
  -1  -6  -7   29.00    2.24
  -1  -6  -8    3.26    0.61
  -1  -6  -9    0.57    0.17
   1   7 -11    0.25    0.09
   1   7 -11    0.06    0.12
   1   7 -10    1.05    0.42
   1   7 -10    1.50    0.38
   1   7  -9    5.13    0.92
   1   7  -8   11.45    1.45
   1   7  -7   17.89    1.91
   1   7  -7   17.31    1.89
   1   7  -6   21.18    2.07
   1   7  -6   23.60    2.23
   1   7  -5   63.38    3.96
   1   7  -5   70.19    4.22
   1   7  -4   39.88    3.01
   1   7  -4   41.31    3.04
  -1  -7   3   93.96    5.88
   1   7  -3   91.41    5.14
   1   7  -3   83.32    5.48
   1   7  -3   87.80    5.06
   1   7  -2   11.79    1.63
  -1  -7   2   13.68    2.08
   1   7  -2   12.79    1.75
   1   7  -2   11.85    1.89
   1   7  -1   -0.07    0.22
   1   7  -1   -0.42    0.46
  -1  -7   1   -0.26    0.55
  -1  -7   0   -1.25    0.68
   1   7   0   -0.17    0.21
   1   7   1    0.12    0.19
  -1  -7  -1    0.10    0.11
  -1  -7  -2   45.33    3.31
   1   7   2   44.30    3.06
   1   7   3   50.58    3.39
  -1  -7  -3   62.53    3.88
  -1  -7  -4   65.14    3.91
   1   7   4   54.89    3.49
   1   7   5   42.94    2.69
  -1  -7  -5   42.87    2.97
  -1  -7  -6   28.05    2.13
  -1  -7  -7   30.46    1.97
   1   8 -10    1.10    0.33
   1   8  -9    0.24    0.21
   1   8  -8    7.36    1.05
   1   8  -7   16.79    1.74
   1   8  -7   21.12    2.01
   1   8  -6   62.43    3.79
   1   8  -6   52.85    3.54
   1   8  -5   16.15    1.83
   1   8  -5   14.01    1.67
   1   8  -4   18.92    1.95
   1   8  -4   18.62    2.04
   1   8  -3   42.09    3.29
   1   8  -3   45.48    3.31
   1   8  -2   32.93    2.80
   1   8  -2   34.24    2.95
   1   8  -1    6.13    1.09
   1   8  -1    7.33    1.28
   1   8   0    3.50    0.83
   1   8   0    3.37    0.80
   1   8   1    0.17    0.33
   1   8   1    0.38    0.30
   1   8   2   11.33    1.34
   1   8   2    9.78    1.19
  -1  -8  -2    9.04    1.23
   1   8   3    9.09    1.14
  -1  -8  -3    8.27    1.14
   1   8   4   19.24    1.56
  -1  -8  -4   17.08    1.62
  -1  -8  -5   25.36    1.83
  -1  -8  -6    8.47    0.82
   1   9  -9    0.36    0.20
   1   9  -8   -0.03    0.07
   1   9  -7    3.03    0.58
   1   9  -6   10.09    1.33
   1   9  -6    9.57    1.17
   1   9  -5   10.88    1.31
   1   9  -5   12.46    1.52
   1   9  -4   16.24    1.77
   1   9  -4   13.99    1.49
   1   9  -4   16.00    1.66
   1   9  -3    7.61    1.16
   1   9  -3    8.34    1.30
   1   9  -2   41.96    2.98
   1   9  -2   45.39    3.06
   1   9  -1   47.15    3.07
   1   9  -1   40.95    2.85
   1   9   0   19.17    1.71
   1   9   0   21.93    1.89
   1   9   1    4.09    0.72
   1   9   1    3.54    0.62
   1   9   2    0.75    0.37
   1   9   2    0.95    0.30
   1   9   3    0.03    0.19
   1   9   3   -0.18    0.09
   1   9   4    3.36    0.51
   1  10  -5   26.07    1.94
   1  10  -4   15.29    1.19
   1  10  -4   15.10    1.18
   1  10  -3   18.44    1.47
   1  10  -3   17.65    1.35
   1  10  -3   20.66    1.61
   1  10  -2   20.00    1.53
   1  10  -2   18.98    1.43
   1  10  -2   20.92    1.63
   1  10  -1   22.58    1.55
   1  10  -1   20.91    1.50
   1  10  -1   26.01    1.80
   1  10   0   15.99    1.14
   1  10   0   23.05    1.53
   1  10   1    7.43    0.73
  -2  11   1   10.26    0.89
  -2  11   1    8.04    0.75
  -2  11   0    9.87    0.97
  -2  11   0    7.84    0.84
  -2  11  -1   28.75    1.89
  -2  11  -1   29.92    1.90
  -2  11  -2   35.80    2.17
  -2  11  -2   36.58    2.22
  -2  11  -3   19.81    1.49
  -2  11  -4    8.54    0.89
  -2  11  -5    3.97    0.64
  -2  10   4   11.80    1.09
  -2  10   4   11.21    0.89
  -2  10   3    2.57    0.59
  -2  10   3    2.50    0.46
  -2  10   2    6.29    1.01
  -2  10   2    6.09    0.85
  -2  10   1   14.39    1.44
  -2  10   1   14.54    1.62
  -2  10   0   12.96    1.43
  -2  10   0   13.60    1.57
  -2  10  -1   19.43    1.93
  -2  10  -1   18.67    1.83
  -2  10  -1   18.02    1.79
  -2  10  -2   26.02    2.26
  -2  10  -2   26.67    2.32
  -2  10  -3   38.85    2.80
  -2  10  -3   37.44    2.82
  -2  10  -4   17.44    1.69
  -2  10  -4   17.00    1.73
  -2  10  -5   11.53    1.28
  -2  10  -6   11.75    1.23
  -2  10  -6   13.22    1.25
  -2  10  -7    4.28    0.73
  -2  10  -7    4.16    0.71
  -2  10  -8    1.02    0.29
  -2   9   6   21.04    1.66
   2  -9  -6   22.31    1.42
  -2   9   5    4.71    0.86
   2  -9  -5    4.93    0.81
  -2   9   4   12.21    1.26
  -2   9   3   30.23    2.35
  -2   9   2    3.87    0.85
  -2   9   2    3.95    1.01
  -2   9   1    8.06    1.24
  -2   9   1    3.46    1.06
  -2   9   0    2.19    0.71
  -2   9   0    1.30    0.57
  -2   9  -1    0.31    0.23
  -2   9  -1    1.22    0.59
  -2   9  -2   26.71    2.52
  -2   9  -2   27.20    2.70
  -2   9  -3   68.84    4.55
  -2   9  -3   74.68    4.59
  -2   9  -4   50.31    3.45
  -2   9  -4   43.11    3.23
  -2   9  -4   52.36    3.56
  -2   9  -5   23.03    2.07
  -2   9  -5   18.55    2.11
  -2   9  -5   19.95    1.89
  -2   9  -6    7.12    1.03
  -2   9  -6    8.89    1.44
  -2   9  -7   11.65    1.43
  -2   9  -7    9.90    1.50
  -2   9  -8   12.21    1.54
  -2   9  -8    9.86    1.15
  -2   9  -9    1.21    0.42
  -2   9 -10    0.05    0.11
   2  -8  -8    2.33    0.38
  -2   8   8    3.84    0.58
   2  -8  -7   31.84    2.02
   2  -8  -6   62.11    3.47
   2  -8  -5   43.63    3.04
  -2   8   4   53.17    3.35
   2  -8  -4   55.04    3.65
  -2   8   3   58.27    3.87
   2  -8  -3   75.71    4.34
  -2   8   2   32.91    2.80
  -2   8   1    0.89    0.46
  -2   8   0   10.26    1.92
  -2   8   0   19.14    2.23
  -2   8  -1   17.52    2.21
  -2   8  -1   11.24    1.81
   2  -8   1   19.16    2.78
  -2   8  -2    1.59    0.64
  -2   8  -2    1.15    0.48
   2  -8   2    0.54    0.49
  -2   8  -3    3.14    0.84
  -2   8  -4   92.15    4.98
  -2   8  -4   86.22    4.88
  -2   8  -5   54.69    3.54
  -2   8  -5   70.33    3.92
  -2   8  -6   30.78    2.40
  -2   8  -6   40.74    3.73
  -2   8  -7   31.04    3.04
  -2   8  -7   24.47    2.09
  -2   8  -8   24.37    2.43
  -2   8  -8   18.94    1.80
  -2   8  -8   24.60    2.06
  -2   8  -9    8.71    1.12
  -2   8  -9    9.79    1.09
  -2   8  -9   10.38    1.37
  -2   8 -10    0.18    0.15
  -2   8 -11    7.07    0.77
   2  -7  -9    9.55    0.88
  -2   7   9    3.68    0.55
   2  -7  -8    0.77    0.28
   2  -7  -7   21.07    1.89
   2  -7  -6   97.85    5.10
   2  -7  -5  121.60    6.03
  -2   7   4   45.84    3.23
   2  -7  -4   60.09    3.68
   2  -7  -3    4.31    0.85
  -2   7   3    4.25    1.24
  -2   7   3    3.75    0.86
   2  -7  -3    5.09    1.62
  -2   7   2   19.33    2.15
  -2   7   2   17.68    2.55
   2  -7  -2   19.34    2.73
   2  -7  -1  138.85    8.07
  -2   7   1  131.97    7.04
  -2   7   1  128.82    7.69
  -2   7   0   26.39    2.44
  -2   7   0   33.72    3.31
  -2   7   0   30.36    2.96
   2  -7   0   34.33    3.46
  -2   7  -1   22.79    2.32
   2  -7   1   21.19    2.63
  -2   7  -1   22.00    2.38
  -2   7  -1   23.62    2.62
  -2   7  -2    6.59    1.22
   2  -7   2    7.67    1.58
  -2   7  -2    7.07    1.33
  -2   7  -2    7.89    1.50
  -2   7  -2    3.52    0.91
   2  -7   3   10.90    1.97
  -2   7  -3    8.89    1.57
  -2   7  -3    8.09    1.24
  -2   7  -3   10.01    1.67
  -2   7  -4   38.23    3.35
  -2   7  -4   37.00    3.35
  -2   7  -4   31.64    2.50
  -2   7  -5   47.88    3.69
  -2   7  -5   44.47    2.86
  -2   7  -6   24.40    2.20
  -2   7  -7   26.50    2.38
  -2   7  -7   40.86    3.35
  -2   7  -8   20.30    1.93
  -2   7  -8   17.79    2.02
  -2   7  -9   14.28    1.51
  -2   7  -9   14.21    1.69
  -2   7  -9   14.37    1.68
  -2   7 -10    1.47    0.51
  -2   7 -10    1.28    0.45
  -2   7 -11   -0.13    0.17
  -2   7 -11    0.16    0.16
   2  -6 -10    5.23    0.68
   2  -6  -9    0.64    0.23
  -2   6   9    0.96    0.31
  -2   6   8    4.72    0.79
   2  -6  -8    4.76    0.87
  -2   6   7   18.93    1.87
   2  -6  -7   21.58    2.04
  -2   6   6   19.20    2.02
   2  -6  -6   19.59    2.00
   2  -6  -5   30.50    2.56
  -2   6   5   32.99    2.77
   2  -6  -4  108.28    5.52
  -2   6   4  110.79    5.72
   2  -6  -4   96.66    8.45
   2  -6  -3   61.71    5.09
   2  -6  -2   40.56    3.74
   2  -6  -1  207.31    9.94
  -2   6   1  212.50    9.86
  -2   6   0  129.95    6.74
   2  -6   0  138.78    7.17
   2  -6   1    1.06    0.50
  -2   6  -1    1.40    0.51
   2  -6   2   17.50    2.09
  -2   6  -2   18.00    2.01
  -2   6  -3    1.19    0.51
  -2   6  -4    6.87    1.22
  -2   6  -5   16.95    1.77
  -2   6  -5   20.43    2.16
  -2   6  -5   19.72    2.10
  -2   6  -6   78.91    4.48
  -2   6  -7   42.74    3.04
  -2   6  -7   41.85    3.21
  -2   6  -7   44.47    3.43
  -2   6  -8   24.81    2.48
  -2   6  -8   23.32    2.34
  -2   6  -8   22.87    2.12
  -2   6  -9   26.25    2.57
  -2   6  -9   27.66    2.29
  -2   6  -9   26.32    2.38
  -2   6 -10   40.04    3.08
  -2   6 -10   38.09    2.76
  -2   6 -11   32.69    2.41
  -2   6 -11   27.94    2.04
  -2   6 -12    0.98    0.31
   2  -5 -11   11.82    0.93
  -2   5  10   30.56    1.98
   2  -5 -10   30.95    2.05
  -2   5   9   23.62    1.94
   2  -5  -9   26.14    2.07
  -2   5   8    1.01    0.41
   2  -5  -8    1.08    0.44
  -2   5   7    0.07    0.13
  -2   5   6    0.77    0.48
   2  -5  -6   -0.22    1.13
  -2   5   5   32.76    2.72
   2  -5  -5   12.90    3.34
   2  -5  -4  165.07    9.82
   2  -5  -3  271.56   11.81
   2  -5  -2   68.61    4.45
   2  -5  -1  104.65    5.63
  -2   5   0  101.39    5.08
   2  -5   0  106.69    5.42
   2  -5   1  100.54    5.05
  -2   5  -1   95.48    4.79
  -2   5  -2   38.13    2.69
  -2   5  -3    0.98    0.40
   2  -5   3    0.62    0.25
   2  -5   4    0.09    0.10
  -2   5  -4    0.46    0.36
   2  -5   5   29.51    2.61
   2  -5   6   77.61    5.01
  -2   5  -7  133.48    6.38
  -2   5  -7  142.46    6.98
  -2   5  -8   63.00    4.13
  -2   5  -8   63.08    3.80
   2  -5   8   55.75    4.72
  -2   5  -9   20.48    2.15
  -2   5  -9   25.81    2.68
  -2   5  -9   24.14    2.17
  -2   5 -10   31.08    2.50
  -2   5 -10   38.74    3.06
  -2   5 -11    4.54    0.76
  -2   5 -11    5.38    0.94
  -2   5 -12    6.20    0.81
  -2   5 -12    5.71    0.75
  -2   4  11   31.07    1.98
   2  -4 -11   24.78    1.68
   2  -4 -10   68.50    3.59
   2  -4 -10   74.79    3.80
   2  -4  -9   30.23    2.36
   2  -4  -8    8.75    1.29
   2  -4  -7    0.61    0.27
   2  -4  -7    1.29    0.88
   2  -4  -6    1.44    1.23
   2  -4  -6   10.65    1.94
   2  -4  -5    0.48    0.70
   2  -4  -4    7.13    1.58
   2  -4  -3  310.24   12.31
   2  -4  -2  242.29    9.71
   2  -4  -1  142.00    6.26
   2  -4   0  153.76    6.36
  -2   4   0  143.74    6.06
   2  -4   1  152.89    5.38
  -2   4  -1  163.56    6.32
  -2   4  -2  266.09    9.77
   2  -4   2  261.40    9.23
   2  -4   3    2.26    0.47
  -2   4  -3    2.22    0.53
   2  -4   4   17.88    1.63
  -2   4  -4   16.21    1.53
   2  -4   5    3.62    0.80
   2  -4   6    0.48    0.35
  -2   4  -7   27.92    2.49
   2  -4   7   28.59    2.88
  -2   4  -7   26.31    2.22
  -2   4  -8   10.24    1.48
   2  -4   8    9.57    1.78
  -2   4  -8   11.26    1.46
  -2   4  -9   25.79    2.36
  -2   4 -10   28.43    2.49
  -2   4 -10   20.60    1.93
  -2   4 -11   16.28    1.46
  -2   4 -11   19.09    1.76
  -2   4 -12   33.30    2.09
  -2   4 -12   34.40    2.19
   2  -3 -12   21.47    1.47
  -2   3  12   23.71    1.61
   2  -3 -11   30.60    1.99
   2  -3 -11   33.70    2.24
   2  -3 -10   28.68    2.27
   2  -3 -10   34.50    2.37
   2  -3  -9   28.41    2.33
   2  -3  -8   76.92    4.39
   2  -3  -8   77.96    5.42
   2  -3  -7   17.13    1.94
   2  -3  -7   20.36    2.86
   2  -3  -6   11.65    2.99
   2  -3  -5    4.85    2.55
   2  -3  -4    3.41    1.57
   2  -3  -3   21.23    2.22
   2  -3  -2  109.68    4.99
   2  -3  -1  230.09    8.52
  -2   3   0  382.62   12.22
   2  -3   0  383.53   12.36
   2  -3   0  346.66   11.22
  -2   3   0  385.78   12.24
  -2   3  -1  218.21    7.57
  -2   3  -1  211.88    7.62
  -2   3  -1  208.71    7.19
   2  -3   1  199.50    7.05
  -2   3  -2  191.60    6.95
  -2   3  -2  198.91    6.93
  -2   3  -3  120.98    5.20
  -2   3  -3  119.01    5.08
  -2   3  -3  129.75    5.39
   2  -3   3  119.11    5.06
   2  -3   4   26.19    2.00
  -2   3  -4   26.73    1.98
   2  -3   5    0.52    0.29
  -2   3  -5    0.54    0.26
   2  -3   6   31.84    2.75
   2  -3   7    1.20    0.53
  -2   3  -8   28.21    2.48
   2  -3   8   34.74    3.40
  -2   3  -9   54.29    3.52
  -2   3 -10   12.83    1.58
  -2   3 -11   31.75    2.23
  -2   3 -11   23.86    1.97
  -2   3 -12   21.55    1.53
  -2   3 -12   20.70    1.52
  -2   3 -13   19.25    1.25
  -2   2  13    1.02    0.23
   2  -2 -12    8.80    1.02
   2  -2 -11   41.52    2.79
   2  -2 -11   39.13    2.38
   2  -2 -10   23.18    2.14
   2  -2  -9   17.66    1.88
   2  -2  -8   87.03    5.83
   2  -2  -8   78.06    4.53
   2  -2  -7  144.76    8.00
   2  -2  -6  183.93   10.12
  -2   2   6  146.57    7.34
   2  -2  -5   34.55    5.71
  -2   2   5   35.56    2.75
   2  -2  -4    6.31    4.18
  -2   2   4    5.23    0.81
  -2   2   3   95.59    3.86
   2  -2  -3  127.05   10.25
  -2   2   2  128.47    4.56
  -2   2   2  132.74    4.75
  -2   2   1  162.93    5.54
  -2   2   1  165.27    5.77
   2  -2  -1  162.10    6.21
  -2   2   0  112.38    3.95
  -2   2   0  104.96    3.94
  -2   2  -1  118.80    4.39
  -2   2  -1  107.01    4.57
  -2   2  -2  272.54   10.09
  -2   2  -2  277.77    9.55
  -2   2  -3  518.72   18.11
  -2   2  -4   84.07    4.40
  -2   2  -4   73.75    3.67
  -2   2  -5   18.59    1.88
  -2   2  -5   11.49    1.23
   2  -2   6    4.47    0.97
   2  -2   7   36.84    3.22
  -2   2  -8    0.54    0.36
   2  -2   8    0.61    0.45
  -2   2  -8    0.29    0.17
  -2   2  -9   19.16    1.99
  -2   2 -10   43.94    2.97
  -2   2 -10   41.89    2.89
  -2   2 -11   11.19    1.31
  -2   2 -11   10.31    1.12
  -2   2 -11    9.40    1.11
  -2   2 -12   14.25    1.31
  -2   2 -12   12.19    1.17
  -2   2 -13   12.13    0.93
   2  -1 -13    1.97    0.40
   2  -1 -12    7.77    1.05
   2  -1 -11   33.93    2.68
   2  -1 -10   35.09    2.93
   2  -1  -9   25.54    2.44
  -2   1   8   79.41    5.43
   2  -1  -8   92.18    5.01
   2  -1  -8   97.09    5.98
   2  -1  -7  173.45    8.39
  -2   1   7  150.41    8.14
  -2   1   6   36.82    3.23
   2  -1  -6   42.05    3.28
  -2   1   5  107.69    5.55
   2  -1  -5  106.74    5.87
   2  -1  -4   83.11    5.21
  -2   1   4   75.74    3.89
  -2   1   3   10.00    0.57
   2  -1  -3    8.32    1.79
  -2   1   3   12.17    1.00
   2  -1  -2  117.61    9.19
  -2   1   2  203.52    6.62
  -2   1   1    3.51    0.39
  -2   1   1    3.17    0.28
  -2   1   0  923.87   27.62
  -2   1   0  931.04   27.28
  -2   1  -1  127.66    4.94
  -2   1  -2  172.72    6.74
  -2   1  -3  136.73    5.90
  -2   1  -4   98.71    4.91
  -2   1  -5  120.69    5.88
  -2   1  -6   65.65    4.07
   2  -1   7   17.88    2.13
  -2   1  -8    6.62    1.12
   2  -1   8    8.27    1.52
  -2   1  -9    1.48    0.50
  -2   1 -10   11.55    1.38
  -2   1 -11    8.12    1.13
  -2   1 -11    4.54    0.74
  -2   1 -12   20.30    1.56
  -2   1 -12   20.15    1.55
   2   0 -13   -0.03    0.11
   2   0 -12    0.16    0.17
   2   0 -11    0.42    0.37
   2   0 -10   45.87    3.61
  -2   0   9   57.80    4.67
   2   0  -9   66.11    4.32
   2   0  -8   53.32    3.60
  -2   0   8   50.19    4.27
  -2   0   7   92.59    5.91
   2   0  -6   32.70    2.67
  -2   0   6   37.93    3.15
   2   0  -5  127.23    6.02
  -2   0   5  145.95    6.51
  -2   0   4  120.80    5.21
   2   0  -4  116.45    5.24
  -2   0   3  114.04    4.65
   2   0  -3  113.55    4.72
   2   0  -2  306.83   10.25
  -2   0   2  304.37   10.31
  -2   0   1    2.51    0.37
  -2   0   0  232.80    8.04
  -2   0  -1   98.99    4.41
  -2   0  -1   98.85    4.01
  -2   0  -2  268.79    9.45
  -2   0  -2  255.84    9.39
  -2   0  -3  277.82    9.54
  -2   0  -3  258.02   10.00
  -2   0  -4  162.51    6.56
  -2   0  -4  178.35    7.26
  -2   0  -5   87.97    4.64
  -2   0  -5   76.90    4.05
  -2   0  -6  127.39    6.40
   2   0   7    0.68    0.40
  -2   0  -8   12.39    1.51
   2   0   8   16.50    2.16
  -2   0  -9   12.38    1.49
  -2   0 -10    2.13    0.55
  -2   0 -10    3.36    0.79
  -2   0 -11   12.79    1.41
  -2   0 -11   14.39    1.44
  -2   0 -12    4.45    0.64
  -2   0 -12    4.27    0.59
   2   1 -13    0.34    0.21
   2   1 -12    6.20    1.02
   2   1 -11    9.85    1.49
   2   1 -10    2.04    0.72
  -2  -1   9   24.01    2.97
   2   1  -9   29.62    2.69
   2   1  -8   49.95    3.42
  -2  -1   8   45.43    4.10
  -2  -1   7   61.42    4.49
  -2  -1   6  184.65    8.38
  -2  -1   5  139.04    6.23
  -2  -1   4  202.24    7.89
  -2  -1   3  182.25    6.98
  -2  -1   2   14.60    1.14
   2   1  -2   14.18    0.76
  -2  -1   1    3.08    0.48
  -2  -1   0   63.08    2.86
  -2  -1  -1   32.87    1.74
  -2  -1  -1   37.98    2.06
  -2  -1  -2    1.24    0.36
  -2  -1  -2    1.82    0.46
  -2  -1  -3  152.27   12.51
  -2  -1  -3  148.36    6.37
  -2  -1  -4  119.98    9.41
  -2  -1  -4  166.51    7.01
  -2  -1  -5  295.77   12.40
  -2  -1  -5  345.23   13.09
  -2  -1  -6  130.91    6.71
  -2  -1  -7   42.07    2.97
   2   1   7   50.57    3.68
  -2  -1  -8   15.91    1.78
  -2  -1  -8   12.78    1.53
   2   1   8   10.90    1.70
  -2  -1  -9   32.06    2.66
  -2  -1 -10   16.23    1.71
  -2  -1 -10   13.65    1.49
  -2  -1 -11   -0.06    0.12
  -2  -1 -11    0.13    0.11
  -2  -1 -12    8.87    0.82
   2   2 -13   16.87    1.41
   2   2 -12    4.98    0.93
   2   2 -11    2.55    0.71
   2   2 -10    5.68    1.14
   2   2  -9    3.84    0.92
  -2  -2   9    2.85    1.02
  -2  -2   8   23.77    2.88
   2   2  -8   26.22    2.33
  -2  -2   7   27.32    2.79
  -2  -2   6   93.64    5.15
  -2  -2   5  176.08    7.50
  -2  -2   4  180.25    7.36
  -2  -2   3  179.29    6.89
   2   2  -3  167.02    6.16
  -2  -2   2  162.73    6.04
   2   2  -2  144.56    5.44
  -2  -2   1  208.73    7.63
  -2  -2   0   18.04    1.36
  -2  -2  -1   24.13    1.66
  -2  -2  -1   28.26    1.89
  -2  -2  -2   45.65    2.77
  -2  -2  -2   44.86    2.70
  -2  -2  -3   84.95    5.81
  -2  -2  -3  121.90    5.47
  -2  -2  -4   21.68    5.26
  -2  -2  -4   32.14    2.65
  -2  -2  -5   95.57    5.43
  -2  -2  -6  105.70    5.83
  -2  -2  -6   94.69    5.15
  -2  -2  -6   99.23    5.43
  -2  -2  -7   80.90    4.89
   2   2   7   87.53    5.22
  -2  -2  -8   52.75    3.51
  -2  -2  -8   51.56    3.26
  -2  -2  -9   15.58    1.75
  -2  -2  -9   12.84    1.46
  -2  -2  -9   14.47    1.50
  -2  -2 -10    2.08    0.55
  -2  -2 -11    5.67    0.76
   2   3 -13   16.85    1.36
   2   3 -12   17.06    1.75
   2   3 -11    8.42    1.33
   2   3 -10    2.67    0.75
  -2  -3   9    8.76    1.81
   2   3  -9    9.02    1.37
   2   3  -8    1.03    0.39
  -2  -3   8    1.03    0.62
  -2  -3   7   93.49    5.69
  -2  -3   6   24.82    2.37
  -2  -3   5   39.49    2.88
  -2  -3   4  180.25    7.38
   2   3  -4  165.83    6.59
  -2  -3   3  104.95    4.91
   2   3  -3  102.35    4.46
  -2  -3   2  122.08    5.18
   2   3  -2  118.88    4.87
  -2  -3   1  239.27    8.78
  -2  -3   1  235.98    8.67
  -2  -3   0   47.85    2.74
  -2  -3  -1   43.05    2.76
  -2  -3  -1   50.07    2.92
  -2  -3  -2    4.90    0.88
  -2  -3  -2    3.53    0.75
  -2  -3  -3    0.87    0.46
  -2  -3  -3    0.29    0.26
  -2  -3  -4   26.67    4.40
  -2  -3  -4   41.93    3.19
  -2  -3  -5   18.63    1.99
  -2  -3  -5   19.80    2.05
  -2  -3  -6   33.87    2.83
  -2  -3  -6   36.69    2.92
  -2  -3  -7   31.02    2.70
  -2  -3  -7   33.18    2.74
  -2  -3  -8   81.03    4.50
  -2  -3  -8   62.49    3.98
  -2  -3  -9   28.24    2.24
  -2  -3  -9   18.46    1.72
  -2  -3 -10   23.62    1.79
  -2  -3 -11   27.23    1.49
   2   4 -13   18.88    1.36
   2   4 -13   16.25    1.26
   2   4 -12   36.31    2.54
   2   4 -11    9.49    1.34
   2   4 -10    3.37    0.84
   2   4  -9   30.52    2.63
  -2  -4   8   10.06    1.81
   2   4  -8   11.52    1.53
  -2  -4   7    7.01    1.40
   2   4  -7    7.78    1.28
   2   4  -7    6.51    1.09
  -2  -4   6   29.33    2.71
  -2  -4   5   28.43    2.55
  -2  -4   4   94.08    5.05
   2   4  -4   96.13    4.63
  -2  -4   3   21.08    1.87
   2   4  -3   19.70    1.67
  -2  -4   2   24.86    1.94
   2   4  -2   24.91    1.88
  -2  -4   1   90.10    4.35
  -2  -4   0  319.02   12.22
  -2  -4   0  321.78   12.01
  -2  -4  -1   60.50    3.49
  -2  -4  -1   45.31    3.29
  -2  -4  -2  107.51    5.79
  -2  -4  -3    8.76    1.57
  -2  -4  -4   18.16    1.99
  -2  -4  -4   22.36    2.22
  -2  -4  -5    8.08    1.30
  -2  -4  -5    7.09    1.23
  -2  -4  -6    9.28    1.40
  -2  -4  -6    9.30    1.38
  -2  -4  -7   68.31    4.20
  -2  -4  -7   69.97    4.17
  -2  -4  -8   82.56    4.48
  -2  -4  -8   87.51    4.55
  -2  -4  -9   42.17    2.52
  -2  -4  -9   46.76    2.69
  -2  -4 -10   14.80    1.05
   2   5 -12   20.72    1.67
   2   5 -11   10.12    1.14
   2   5 -11   12.37    1.43
   2   5 -10   16.21    1.78
   2   5  -9   20.84    2.10
   2   5  -8   43.46    3.20
   2   5  -7   44.12    3.16
   2   5  -7   44.80    3.40
  -2  -5   7   38.91    3.65
   2   5  -6    1.09    0.41
   2   5  -6    1.21    0.48
  -2  -5   6    1.25    0.43
  -2  -5   5   37.60    3.17
   2   5  -5   37.36    2.81
  -2  -5   4   13.49    1.70
  -2  -5   3   70.07    4.12
   2   5  -3   72.53    4.04
   2   5  -2  103.57    5.23
   2   5  -1  150.00    7.35
  -2  -5   1  162.30    7.70
  -2  -5   0   68.40    4.46
  -2  -5  -1   13.15    1.83
  -2  -5  -2   46.74    3.39
  -2  -5  -2   33.23    3.14
  -2  -5  -3   15.21    1.81
  -2  -5  -3   16.86    1.97
  -2  -5  -4   10.57    1.51
  -2  -5  -4    9.64    1.44
  -2  -5  -5    0.46    0.35
  -2  -5  -5    0.08    0.24
  -2  -5  -6    5.35    1.00
  -2  -5  -6    5.61    1.03
  -2  -5  -7   15.14    1.57
  -2  -5  -7   15.86    1.64
  -2  -5  -8   16.33    1.47
  -2  -5  -8   14.21    1.27
  -2  -5  -9   26.52    1.54
   2   6 -12    8.18    0.83
   2   6 -11   25.07    1.79
   2   6 -11   25.33    1.80
   2   6 -11   29.07    2.06
   2   6 -10   45.65    3.00
   2   6  -9   31.17    2.51
   2   6  -8    7.20    1.18
   2   6  -7    9.43    1.48
   2   6  -7    9.20    1.35
   2   6  -6    7.66    1.21
   2   6  -6    7.04    1.20
   2   6  -5    8.62    1.32
   2   6  -4    8.96    1.27
   2   6  -4    9.86    1.39
   2   6  -3    4.82    1.00
   2   6  -3    5.25    0.95
   2   6  -2   11.97    1.66
  -2  -6   2   14.96    2.10
  -2  -6   1   82.04    5.42
   2   6  -1   75.08    4.80
   2   6  -1   78.27    5.15
  -2  -6   0   30.58    3.10
  -2  -6   0   26.22    2.43
   2   6   0   29.05    3.10
  -2  -6  -1   36.05    3.47
  -2  -6  -1   42.83    3.27
  -2  -6  -2   21.95    2.30
  -2  -6  -3   75.31    4.66
  -2  -6  -4   40.06    3.09
  -2  -6  -5    8.05    1.21
   2   6   5    6.36    0.97
  -2  -6  -6   -0.19    0.24
  -2  -6  -7    1.49    0.43
  -2  -6  -8    2.01    0.39
   2   7 -11    8.38    0.83
   2   7 -11    9.57    0.93
   2   7 -10   16.39    1.49
   2   7  -9   12.64    1.41
   2   7  -8    2.57    0.67
   2   7  -7   20.93    2.04
   2   7  -7   21.86    2.15
   2   7  -6   54.56    3.56
   2   7  -6   47.34    3.42
   2   7  -5   24.24    2.28
   2   7  -5   22.28    2.24
   2   7  -4    1.39    0.61
   2   7  -4    1.36    0.47
   2   7  -3    0.44    0.32
   2   7  -3   -0.08    0.28
   2   7  -2    4.02    0.98
   2   7  -2    4.97    1.02
   2   7  -1    3.43    0.88
   2   7  -1    3.36    0.82
   2   7   0   55.49    3.52
   2   7   0   53.29    3.62
  -2  -7   0   46.91    3.37
   2   7   1   82.79    4.45
  -2  -7  -1   79.32    4.71
   2   7   1   87.72    4.60
   2   7   2   65.18    3.78
  -2  -7  -2   68.68    4.19
  -2  -7  -3   53.54    3.52
   2   7   3   50.65    3.13
   2   7   4   24.40    1.91
  -2  -7  -4   22.27    2.03
   2   7   5   15.01    1.31
  -2  -7  -5   17.48    1.61
  -2  -7  -6    1.11    0.33
  -2  -7  -7    0.49    0.17
   2   8 -10    4.98    0.67
   2   8  -9   15.33    1.35
   2   8  -8   28.68    2.12
   2   8  -7   34.61    2.53
   2   8  -6   41.76    2.94
   2   8  -6   38.07    2.93
   2   8  -5   37.26    2.97
   2   8  -5   41.65    3.05
   2   8  -4    6.73    1.21
   2   8  -4    5.12    0.91
   2   8  -3   15.35    1.86
   2   8  -3   14.69    1.67
   2   8  -2   13.10    1.67
   2   8  -2   13.11    1.61
   2   8  -1    0.47    0.40
   2   8  -1    0.23    0.26
   2   8   0   15.11    1.57
   2   8   0   22.59    2.05
   2   8   1   29.23    2.20
  -2  -8  -1   20.55    1.84
  -2  -8  -2   19.44    1.74
   2   8   2   23.57    1.84
   2   8   3   13.13    1.23
  -2  -8  -3   12.76    1.29
   2   8   4   23.81    1.53
  -2  -8  -4   23.80    1.69
   2   9  -8   19.59    1.48
   2   9  -7    5.34    0.72
   2   9  -6    3.66    0.65
   2   9  -5    8.29    1.08
   2   9  -5    9.14    1.26
   2   9  -4   27.11    2.11
   2   9  -4   31.21    2.40
   2   9  -4   22.99    1.78
   2   9  -3    6.34    0.99
   2   9  -3    6.51    1.04
   2   9  -3    5.71    0.88
   2   9  -2    2.70    0.61
   2   9  -2    2.44    0.60
   2   9  -1   -0.22    0.19
   2   9  -1    0.14    0.10
   2   9   0    0.29    0.27
   2   9   0    0.44    0.20
   2   9   1    8.62    0.95
   2   9   2   24.07    1.51
  -3  11   2   23.77    1.39
  -3  11   2   17.82    1.27
  -3  11   1   46.07    2.38
  -3  11   1   35.98    2.14
  -3  11   0   23.95    1.71
  -3  11   0   19.42    1.47
  -3  11  -1    5.75    0.71
  -3  11  -1    7.77    0.93
  -3  11  -2   11.65    1.14
  -3  11  -3   11.61    1.09
  -3  11  -4    0.04    0.12
  -3  11  -5    9.27    1.04
  -3  11  -6    9.26    0.90
  -3  10   5    4.68    0.60
  -3  10   4   25.36    1.81
  -3  10   3   13.80    1.43
  -3  10   3   13.86    1.24
  -3  10   2   20.78    1.92
  -3  10   2   17.27    1.58
  -3  10   1   65.65    3.71
  -3  10   1   70.34    4.17
  -3  10   0   75.04    4.18
  -3  10   0   75.78    4.46
  -3  10  -1   24.01    2.22
  -3  10  -1   25.06    2.26
  -3  10  -2    3.06    0.73
  -3  10  -2    4.48    0.95
  -3  10  -2    3.37    0.77
  -3  10  -3    2.66    0.72
  -3  10  -3    1.94    0.56
  -3  10  -4    3.03    0.63
  -3  10  -5    1.35    0.41
  -3  10  -6    3.13    0.68
  -3  10  -6    1.68    0.42
  -3  10  -7    5.88    0.83
  -3  10  -7    6.89    0.93
  -3  10  -8    2.66    0.48
  -3  10  -8    3.50    0.53
  -3   9   6    5.69    0.86
   3  -9  -6    6.57    0.80
   3  -9  -5    1.74    0.64
  -3   9   5    1.64    0.54
  -3   9   4    2.09    0.66
  -3   9   3   21.98    1.98
  -3   9   3   21.46    2.35
  -3   9   2   25.15    2.76
  -3   9   2   35.21    2.74
  -3   9   1    5.91    1.34
  -3   9   1    7.01    1.25
  -3   9   0   36.83    3.21
  -3   9   0   41.01    3.54
  -3   9  -1   72.91    4.95
  -3   9  -1   74.40    4.89
  -3   9  -2   24.93    2.70
  -3   9  -2   26.02    2.55
  -3   9  -3   20.89    2.14
  -3   9  -3   20.99    2.30
  -3   9  -4   27.23    2.42
  -3   9  -4   19.52    1.96
  -3   9  -5    7.70    1.35
  -3   9  -5   10.29    1.25
  -3   9  -6    0.75    0.44
  -3   9  -7    5.19    1.10
  -3   9  -7    5.69    0.96
  -3   9  -8    1.10    0.42
  -3   9  -8    1.10    0.44
  -3   9  -9    0.88    0.30
  -3   8   8   27.01    1.69
   3  -8  -8   22.18    1.42
  -3   8   7   10.79    1.36
   3  -8  -7    8.72    0.99
   3  -8  -6   18.60    1.70
   3  -8  -5   16.67    1.82
  -3   8   4   13.55    1.53
   3  -8  -4   15.36    1.87
  -3   8   3    4.78    0.97
  -3   8   2    9.16    1.50
  -3   8   1    0.54    0.59
  -3   8   1    0.65    0.49
  -3   8   0   40.15    3.71
  -3   8   0   41.78    3.78
  -3   8   0   43.54    3.29
   3  -8   0   37.93    4.11
  -3   8  -1  118.21    7.43
  -3   8  -1  120.86    6.99
   3  -8   1  110.94    7.63
  -3   8  -1  118.43    6.61
  -3   8  -1  123.41    6.53
  -3   8  -2  130.92    6.95
   3  -8   2  109.12    7.79
  -3   8  -2  124.31    6.56
  -3   8  -2  130.37    6.92
  -3   8  -3   56.14    3.83
  -3   8  -3   54.26    3.85
  -3   8  -3   62.77    4.46
  -3   8  -4    9.06    1.30
  -3   8  -4    6.13    1.05
  -3   8  -4    9.45    1.35
  -3   8  -4    7.94    1.64
  -3   8  -4    9.97    1.66
  -3   8  -5   10.40    1.95
  -3   8  -6   14.94    2.29
  -3   8  -7    0.12    0.23
  -3   8  -7   -0.10    0.39
  -3   8  -8    1.08    0.49
  -3   8  -8    0.71    0.36
  -3   8  -9    2.26    0.63
  -3   8  -9    2.99    0.62
  -3   8 -10    1.50    0.42
  -3   8 -10    1.88    0.47
   3  -7  -9   28.50    1.80
   3  -7  -8   41.93    2.57
   3  -7  -7   76.46    4.02
  -3   7   7   72.55    3.86
  -3   7   6   58.25    3.64
   3  -7  -6   57.56    3.58
  -3   7   5   44.38    3.30
   3  -7  -5   47.09    3.29
   3  -7  -4   28.55    2.52
  -3   7   3    1.81    0.81
   3  -7  -3    1.64    0.55
   3  -7  -3    0.89    0.64
  -3   7   3    0.67    0.23
  -3   7   2    8.64    1.56
   3  -7  -2    7.07    1.68
  -3   7   2    6.55    1.47
  -3   7   1   18.58    2.03
  -3   7   1   17.12    1.90
  -3   7   1   21.23    2.58
  -3   7   1   19.62    2.55
   3  -7  -1   19.43    2.64
  -3   7   0   10.84    1.53
  -3   7   0   11.81    1.86
  -3   7   0    7.74    1.43
  -3   7   0   11.68    1.83
   3  -7   0   11.37    1.97
  -3   7   0   10.57    1.57
  -3   7  -1   21.62    2.29
  -3   7  -1   21.82    2.44
  -3   7  -1   23.52    2.63
   3  -7   1   19.65    2.52
  -3   7  -1   26.36    2.61
  -3   7  -2  174.84    8.31
   3  -7   2  143.98    8.04
  -3   7  -2  153.46    7.25
  -3   7  -2  149.30    7.31
  -3   7  -2  161.16    7.97
  -3   7  -2  145.78    6.86
  -3   7  -3  111.40    5.69
  -3   7  -3  103.02    5.46
  -3   7  -3   98.84    5.22
   3  -7   3  116.84    6.89
  -3   7  -3  113.20    6.30
  -3   7  -3  105.87    6.89
  -3   7  -3  127.15    6.90
   3  -7   4   18.73    2.61
  -3   7  -4   19.68    2.88
  -3   7  -4   17.69    1.91
  -3   7  -4   15.12    1.66
  -3   7  -4   15.04    2.01
  -3   7  -4   18.65    2.37
  -3   7  -4   15.62    1.74
  -3   7  -5   17.66    2.19
  -3   7  -5   13.40    1.69
  -3   7  -5   20.89    2.82
  -3   7  -6   49.79    4.22
  -3   7  -6   41.61    3.16
  -3   7  -7   21.03    2.45
  -3   7  -7   17.14    1.94
  -3   7  -7   18.70    1.97
  -3   7  -8    0.21    0.27
  -3   7  -8    0.62    0.47
  -3   7  -8    0.78    0.47
  -3   7  -9    3.65    0.87
  -3   7  -9    3.02    0.70
  -3   7  -9    3.60    0.80
  -3   7 -10    4.90    0.84
  -3   7 -10    6.41    1.07
  -3   7 -11    2.05    0.42
   3  -6 -10    2.64    0.50
  -3   6   9   13.70    1.29
   3  -6  -9   13.41    1.34
   3  -6  -8   78.22    4.14
  -3   6   8   71.41    3.95
   3  -6  -7   80.64    4.50
  -3   6   7   79.00    4.49
  -3   6   6   46.31    3.40
  -3   6   5   40.23    3.18
   3  -6  -5   22.59    5.48
   3  -6  -4   21.81    4.30
  -3   6   4   28.91    2.60
   3  -6  -3   86.79    6.49
  -3   6   3   67.14    4.21
  -3   6   2   39.42    3.59
   3  -6  -2   47.59    4.06
  -3   6   1   17.32    2.06
   3  -6  -1   18.22    2.31
   3  -6   0   43.57    3.55
  -3   6   0   39.26    3.07
   3  -6   1    9.72    1.52
  -3   6  -1   12.61    1.63
  -3   6  -2    9.63    1.40
   3  -6   2    8.30    1.37
   3  -6   3  135.29    6.82
  -3   6  -3  137.47    6.75
  -3   6  -4  105.69    5.67
  -3   6  -5   50.49    4.10
  -3   6  -5   41.13    3.09
  -3   6  -5   43.88    3.34
  -3   6  -6   47.89    3.39
  -3   6  -6   54.69    4.12
  -3   6  -6   52.15    3.64
  -3   6  -7   25.97    2.59
  -3   6  -7   26.76    2.35
  -3   6  -7   26.06    2.64
  -3   6  -8    1.52    0.59
  -3   6  -8    1.35    0.64
  -3   6  -8    2.09    0.62
  -3   6  -9    3.38    0.99
  -3   6  -9    2.41    0.66
  -3   6  -9    3.34    0.75
  -3   6 -10    0.34    0.30
  -3   6 -10   -0.05    0.26
  -3   6 -11    0.57    0.28
  -3   6 -11    0.37    0.20
  -3   6 -12    0.93    0.24
   3  -5 -11    0.38    0.15
  -3   5  11    0.41    0.19
  -3   5  10    7.90    1.01
   3  -5 -10    7.69    0.96
  -3   5   9   20.69    1.89
   3  -5  -9   21.26    1.89
  -3   5   8   25.89    2.28
  -3   5   7   23.89    2.27
  -3   5   6  109.92    5.49
   3  -5  -6   32.43    5.90
   3  -5  -5   19.16    4.42
  -3   5   5   56.36    3.67
   3  -5  -4   19.42    3.42
   3  -5  -3  111.64    6.90
   3  -5  -2   77.26    4.81
   3  -5  -1   40.03    3.11
  -3   5   1   37.15    2.70
   3  -5   0    7.47    1.20
  -3   5   0    5.97    0.95
  -3   5  -1    0.90    0.34
   3  -5   1    1.38    0.48
   3  -5   2   17.96    1.74
  -3   5  -2   17.91    1.77
  -3   5  -3  160.40    7.08
  -3   5  -4  140.74    6.73
   3  -5   4  174.85    7.28
   3  -5   5   86.14    5.08
  -3   5  -6   34.41    3.02
   3  -5   6   41.74    3.56
  -3   5  -6   35.78    3.04
  -3   5  -6   38.67    2.77
   3  -5   7   16.91    2.38
  -3   5  -7   15.61    1.96
  -3   5  -7   15.43    2.09
  -3   5  -7   16.03    1.72
  -3   5  -8   45.78    3.22
  -3   5  -8   53.91    4.19
  -3   5  -8   50.27    3.70
  -3   5  -9   33.22    3.06
  -3   5  -9   27.94    2.55
  -3   5 -10    1.05    0.43
  -3   5 -10    1.21    0.52
  -3   5 -11    1.08    0.37
  -3   5 -11    0.75    0.34
  -3   5 -12   -0.05    0.07
  -3   4  12   13.52    0.98
  -3   4  11    9.13    1.09
   3  -4 -11    6.61    0.81
  -3   4  10   -0.03    0.12
   3  -4 -10    0.61    0.31
   3  -4  -9    1.48    0.49
   3  -4  -8    0.88    0.53
   3  -4  -7   20.39    2.86
   3  -4  -7   20.49    2.82
   3  -4  -6   44.88    5.68
   3  -4  -5   38.34    5.89
   3  -4  -4   93.03    7.99
   3  -4  -3  150.11    8.18
   3  -4  -2   96.39    5.06
  -3   4   1   48.29    2.75
   3  -4  -1   46.59    3.02
   3  -4   0   20.47    1.78
  -3   4   0   19.23    1.58
  -3   4   0   20.95    1.65
  -3   4  -1   43.48    2.12
  -3   4  -1   44.70    2.66
   3  -4   1   44.50    2.66
   3  -4   1   39.76    1.98
  -3   4  -1   47.37    2.73
  -3   4  -2   13.62    1.34
  -3   4  -2    9.60    1.01
  -3   4  -2   12.72    1.35
   3  -4   2   11.04    1.05
   3  -4   3    0.60    0.23
  -3   4  -3    0.77    0.32
  -3   4  -3    0.35    0.17
  -3   4  -4   29.82    2.41
   3  -4   4   30.06    2.32
  -3   4  -5  248.88   10.20
   3  -4   5  239.24   10.09
   3  -4   6   84.72    5.11
  -3   4  -7   15.87    1.72
   3  -4   7   14.59    2.06
  -3   4  -7   15.61    1.88
  -3   4  -7   14.62    2.10
  -3   4  -8   59.59    4.09
  -3   4  -8   57.33    3.77
  -3   4  -9   32.43    2.88
  -3   4  -9   28.41    2.55
  -3   4 -10    8.78    1.17
  -3   4 -10    9.48    1.34
  -3   4 -11    2.73    0.63
  -3   4 -11    2.29    0.54
  -3   4 -12    0.31    0.21
   3  -3 -12   22.23    1.48
  -3   3  12   29.83    1.88
   3  -3 -11   34.00    2.14
   3  -3 -11   33.85    2.24
   3  -3 -10   14.61    1.52
   3  -3  -9    0.94    0.39
   3  -3  -8    3.05    0.79
   3  -3  -8    2.48    0.90
   3  -3  -7    6.42    1.29
   3  -3  -7    6.17    1.43
   3  -3  -6   15.62    2.95
   3  -3  -5   94.86   10.46
   3  -3  -4  155.17   15.73
   3  -3  -3  117.96    9.38
   3  -3  -2  280.22   11.36
  -3   3   2  250.22    8.87
  -3   3   2  284.45    9.37
  -3   3   1   36.35    1.85
  -3   3   1   39.26    2.13
  -3   3   1   41.72    2.18
   3  -3  -1   36.03    2.39
  -3   3   0   55.75    2.82
   3  -3   0   55.56    2.91
  -3   3   0   55.29    2.74
  -3   3  -1   74.61    3.52
  -3   3  -1   76.05    3.39
   3  -3   1   63.98    3.11
  -3   3  -1   67.91    3.44
  -3   3  -2   30.40    2.10
  -3   3  -2   29.75    1.93
  -3   3  -2   32.27    2.32
  -3   3  -3    3.10    0.73
  -3   3  -3    0.11    0.07
  -3   3  -4    4.97    1.01
  -3   3  -4    4.02    0.77
  -3   3  -5   82.67    4.91
  -3   3  -5   72.26    4.18
   3  -3   6   89.51    5.34
  -3   3  -6   93.41    4.98
   3  -3   7   67.72    4.76
  -3   3  -7   65.76    4.20
  -3   3  -7   76.80    5.01
  -3   3  -7   71.79    4.24
  -3   3  -8   19.76    2.09
   3  -3   8   20.18    2.53
  -3   3  -8   22.17    2.40
  -3   3  -9   43.86    3.33
  -3   3  -9   46.36    3.25
  -3   3 -10   22.10    2.03
  -3   3 -10   23.54    2.08
  -3   3 -11   10.97    1.17
  -3   3 -11   11.20    1.30
  -3   3 -11   11.08    1.18
  -3   3 -12    1.10    0.32
  -3   2  13   28.36    1.56
   3  -2 -12   31.16    2.08
   3  -2 -11   37.77    2.62
   3  -2 -11   34.68    2.27
   3  -2 -10   20.27    1.97
   3  -2  -9    7.19    1.16
   3  -2  -8    1.93    0.57
   3  -2  -8    2.17    0.83
   3  -2  -7    1.02    0.53
   3  -2  -6    1.51    0.66
  -3   2   5   33.75    2.65
   3  -2  -5   52.01    4.78
  -3   2   4   44.22    2.64
   3  -2  -4   47.44    6.21
  -3   2   3  109.03    4.22
  -3   2   3  121.11    4.68
   3  -2  -3  132.99   14.08
   3  -2  -2  114.97   11.65
  -3   2   2  104.31    3.84
   3  -2  -1  189.82    9.57
  -3   2   1  201.89    6.65
   3  -2   0  363.59   12.24
  -3   2   0  350.43   11.73
  -3   2   0  342.41   12.10
  -3   2  -1  128.12    5.23
   3  -2   1  114.46    4.15
  -3   2  -2  110.26    5.25
  -3   2  -3   10.05    1.36
  -3   2  -4    6.08    1.10
  -3   2  -5    0.22    0.28
  -3   2  -5   -0.02    0.16
  -3   2  -6   27.50    2.63
  -3   2  -7   40.17    3.05
  -3   2  -7   42.40    3.24
   3  -2   8   34.48    3.34
  -3   2  -8   35.38    2.79
  -3   2  -8   31.81    2.65
  -3   2  -9   32.78    2.78
  -3   2  -9   37.34    2.75
  -3   2 -10   42.60    2.96
  -3   2 -10   35.83    2.55
  -3   2 -11   44.14    2.73
  -3   2 -11   45.63    2.88
  -3   2 -12    9.20    0.85
  -3   2 -12   11.89    1.07
   3  -1 -13   20.62    1.43
   3  -1 -12   11.62    1.32
   3  -1 -11    2.76    0.74
   3  -1 -10   40.07    3.18
   3  -1  -9  121.45    6.27
  -3   1   8   64.50    4.59
   3  -1  -8   48.17    3.38
   3  -1  -7    8.19    1.47
  -3   1   7    6.74    1.44
  -3   1   6    2.96    0.92
   3  -1  -6    3.54    0.91
   3  -1  -5   49.61    3.40
  -3   1   5   60.97    3.76
  -3   1   4   75.11    3.83
   3  -1  -4   73.88    3.98
  -3   1   3   48.08    2.60
   3  -1  -3   52.79    2.87
  -3   1   2  112.28    4.62
   3  -1  -2  122.18    4.72
   3  -1  -1  485.75   15.81
  -3   1   1  507.64   16.40
  -3   1   0  157.26    6.12
  -3   1  -1  235.38    8.76
  -3   1  -2  128.18    5.64
  -3   1  -3   97.25    4.90
  -3   1  -4   49.09    3.29
  -3   1  -5   19.47    2.07
  -3   1  -6    2.25    0.70
   3  -1   7   62.23    4.47
  -3   1  -8  135.93    6.76
   3  -1   8  138.39    7.61
  -3   1  -9   12.36    1.62
  -3   1 -10   24.94    2.23
  -3   1 -10   24.98    2.27
  -3   1 -11   30.76    2.22
  -3   1 -11   34.50    2.36
  -3   1 -12   19.32    1.31
  -3   1 -12   16.20    1.18
   3   0 -13   10.61    1.05
   3   0 -12   29.25    2.35
   3   0 -11   33.18    2.90
   3   0 -10   52.34    3.95
  -3   0   9   94.14    6.67
   3   0  -9  110.03    5.93
  -3   0   8   62.40    4.46
   3   0  -8   59.76    3.79
  -3   0   7   30.05    3.26
  -3   0   6   30.59    2.94
  -3   0   5    1.42    0.50
  -3   0   4   12.55    1.34
  -3   0   3    3.60    0.64
  -3   0   2  662.32   21.72
  -3   0   1  278.27    9.84
  -3   0   0   14.28    1.25
  -3   0  -1  210.65    8.03
  -3   0  -2   97.36    4.60
  -3   0  -3   34.39    2.53
  -3   0  -4  198.26    8.51
  -3   0  -5    8.53    1.36
  -3   0  -6    0.14    0.26
  -3   0  -7    2.08    0.57
  -3   0  -7    2.10    0.63
  -3   0  -7    2.14    0.74
  -3   0  -8    4.22    0.92
  -3   0  -9   25.60    2.37
  -3   0  -9   25.68    2.32
  -3   0 -10   18.38    1.84
  -3   0 -10   17.16    1.73
  -3   0 -11   17.00    1.50
  -3   0 -11   15.46    1.38
  -3   0 -12   21.95    1.29
   3   1 -13    0.59    0.23
   3   1 -12   28.10    2.37
   3   1 -11   72.05    4.66
   3   1 -10   26.68    2.72
  -3  -1   9   17.85    2.76
   3   1  -9   24.65    2.49
  -3  -1   8   42.63    4.25
   3   1  -8   51.64    3.57
  -3  -1   7   60.55    4.65
  -3  -1   6   85.99    5.16
  -3  -1   5   46.83    3.21
  -3  -1   4   10.27    1.25
  -3  -1   3    0.32    0.15
  -3  -1   2   76.98    3.66
  -3  -1   1   70.45    3.36
  -3  -1   1   69.80    3.38
  -3  -1   0   49.13    2.77
  -3  -1  -1  160.45    6.29
  -3  -1  -1  137.94    5.36
  -3  -1  -2  167.49    7.11
  -3  -1  -3  101.28    5.25
  -3  -1  -4   82.15    4.80
  -3  -1  -5   62.78    4.31
  -3  -1  -6   22.76    2.22
  -3  -1  -6   24.91    2.67
  -3  -1  -7   21.64    2.15
  -3  -1  -7   19.13    1.98
  -3  -1  -7   22.07    2.52
  -3  -1  -8    6.67    1.16
  -3  -1  -8    7.32    1.18
  -3  -1  -9   27.35    2.28
  -3  -1  -9   28.45    2.42
  -3  -1 -10   15.93    1.50
  -3  -1 -10   19.13    1.75
  -3  -1 -11   19.29    1.42
  -3  -1 -11   13.95    1.05
   3   2 -13    1.98    0.44
   3   2 -12    1.23    0.49
   3   2 -11   16.49    1.97
   3   2 -10   35.99    3.14
  -3  -2   9   11.14    2.12
   3   2  -9   15.29    1.89
  -3  -2   8   56.17    4.79
   3   2  -8   63.52    4.08
  -3  -2   7  170.11    8.62
  -3  -2   6  122.56    6.37
  -3  -2   5   17.96    1.90
  -3  -2   4   36.62    2.71
  -3  -2   3   46.29    2.94
  -3  -2   2   20.23    1.68
   3   2  -2   19.11    1.18
  -3  -2   1   10.37    1.10
  -3  -2   0   19.18    1.45
  -3  -2   0   29.73    2.05
  -3  -2  -1  203.05    8.02
  -3  -2  -1  183.70    7.31
  -3  -2  -2  171.50    7.60
  -3  -2  -3  177.50    8.20
  -3  -2  -4  147.49    7.53
  -3  -2  -5   97.97    5.53
  -3  -2  -5  112.55    6.40
  -3  -2  -5  112.91    6.31
  -3  -2  -6    3.44    0.84
  -3  -2  -6    2.26    0.64
  -3  -2  -6    3.48    0.99
  -3  -2  -6    4.02    0.96
  -3  -2  -7   23.45    2.28
  -3  -2  -7   21.23    2.07
  -3  -2  -7   18.18    2.04
  -3  -2  -8    2.18    0.65
  -3  -2  -8    1.19    0.47
  -3  -2  -8    1.20    0.38
  -3  -2  -9    0.22    0.22
  -3  -2 -10   10.86    1.17
  -3  -2 -11    6.91    0.67
   3   3 -13    5.04    0.69
   3   3 -12    3.82    0.79
   3   3 -11    5.72    1.12
   3   3 -10   22.05    2.29
   3   3  -9   27.64    2.58
   3   3  -8   10.54    1.50
  -3  -3   8    8.08    1.65
  -3  -3   7   32.44    3.18
   3   3  -7   39.31    2.94
  -3  -3   6  194.95    9.02
  -3  -3   5  236.77   10.13
  -3  -3   4   82.96    4.69
  -3  -3   3   43.55    2.99
  -3  -3   2    3.50    0.73
  -3  -3   1    4.97    0.82
  -3  -3   0   32.83    2.33
  -3  -3   0   46.96    2.92
  -3  -3  -1  102.86    5.22
  -3  -3  -1   93.68    4.76
  -3  -3  -2   24.69    2.40
  -3  -3  -3    4.70    1.12
  -3  -3  -4  129.58    6.71
  -3  -3  -4  137.88    7.22
  -3  -3  -4  147.86    7.55
  -3  -3  -5   49.61    3.61
  -3  -3  -5   51.47    3.82
  -3  -3  -6   46.98    3.48
  -3  -3  -6   46.63    3.48
  -3  -3  -7   44.61    3.27
  -3  -3  -7   42.33    3.14
  -3  -3  -8   16.12    1.70
  -3  -3  -8   12.30    1.45
  -3  -3  -9   13.47    1.36
  -3  -3  -9   10.96    1.07
  -3  -3 -10    1.52    0.35
   3   4 -13    1.88    0.36
   3   4 -12    1.00    0.39
   3   4 -11    3.08    0.72
   3   4 -10    0.30    0.26
   3   4  -9   35.74    2.90
   3   4  -8   34.06    2.82
   3   4  -7    2.35    0.69
  -3  -4   7    2.32    0.85
   3   4  -6   59.86    3.74
  -3  -4   6   52.51    4.08
   3   4  -6   63.63    4.07
  -3  -4   5  133.54    6.91
  -3  -4   4   32.04    2.77
  -3  -4   3   27.66    2.39
  -3  -4   2   51.59    3.26
  -3  -4   1   25.12    2.16
  -3  -4   1   18.76    1.88
  -3  -4   0   12.37    1.53
  -3  -4   0   19.55    1.99
  -3  -4  -1    4.05    0.93
  -3  -4  -2   32.55    2.72
  -3  -4  -2   34.33    3.01
  -3  -4  -3   12.40    1.63
  -3  -4  -3   12.59    1.79
  -3  -4  -4   25.56    2.53
  -3  -4  -4   22.49    2.28
  -3  -4  -5   58.33    3.95
  -3  -4  -5   60.28    4.00
  -3  -4  -6  131.61    6.50
  -3  -4  -6  131.43    6.43
  -3  -4  -7   46.56    3.14
  -3  -4  -7   45.59    3.08
  -3  -4  -8   18.28    1.64
  -3  -4  -8   26.80    1.97
  -3  -4  -9    6.76    0.67
  -3  -4  -9    7.87    0.81
   3   5 -12    2.38    0.47
   3   5 -11    8.41    1.10
   3   5 -10    5.24    0.94
   3   5  -9    0.54    0.28
   3   5  -8   26.09    2.37
   3   5  -7   10.52    1.44
  -3  -5   6    1.15    0.43
   3   5  -6    2.28    0.69
   3   5  -6    1.64    0.61
  -3  -5   5   26.77    2.77
   3   5  -5   32.97    2.81
  -3  -5   4   84.20    5.01
   3   5  -4   88.97    4.87
  -3  -5   4   71.44    4.10
   3   5  -3   93.20    4.91
  -3  -5   3   88.47    4.89
   3   5  -2   82.88    4.62
  -3  -5   2   83.18    5.00
  -3  -5   2   72.76    4.16
  -3  -5   1   28.18    2.64
   3   5  -1   23.18    2.17
  -3  -5   1   27.93    2.29
  -3  -5   0   60.98    3.86
  -3  -5   0   51.39    3.44
  -3  -5  -1    0.35    0.23
  -3  -5  -1    0.61    0.46
  -3  -5  -2   31.81    2.91
  -3  -5  -2   30.80    2.61
  -3  -5  -3   41.59    3.35
  -3  -5  -3   38.23    2.98
  -3  -5  -4    5.54    1.11
  -3  -5  -4    6.15    1.13
  -3  -5  -5   51.13    3.40
  -3  -5  -5   48.66    3.34
  -3  -5  -6   30.58    2.38
  -3  -5  -6   30.66    2.33
  -3  -5  -7   34.26    2.29
  -3  -5  -7   31.37    2.10
  -3  -5  -8   10.70    0.94
  -3  -5  -8    8.52    0.75
   3   6 -11    5.76    0.67
   3   6 -11    7.76    0.90
   3   6 -10   14.82    1.47
   3   6  -9    6.23    1.00
   3   6  -8    2.03    0.61
   3   6  -7   12.48    1.54
   3   6  -6    4.45    0.90
   3   6  -6    4.91    1.11
   3   6  -5   11.85    1.72
   3   6  -4   63.48    4.20
   3   6  -4   54.40    3.49
   3   6  -3  143.83    7.20
  -3  -6   3  144.22    7.83
   3   6  -2   25.60    2.46
  -3  -6   1    1.13    0.47
   3   6  -1    0.85    0.35
  -3  -6   0    4.35    0.95
  -3  -6  -1   40.16    3.24
  -3  -6  -2    8.27    1.40
  -3  -6  -3    0.22    0.17
  -3  -6  -4    4.46    0.86
  -3  -6  -4    4.77    0.93
   3   6   5    6.23    0.84
  -3  -6  -5    5.98    0.95
  -3  -6  -6   13.65    1.31
  -3  -6  -7   38.09    2.03
   3   7 -10    2.90    0.53
   3   7  -9    3.34    0.66
   3   7  -8    7.59    1.06
   3   7  -7    0.11    0.18
   3   7  -6   21.27    2.02
   3   7  -6   20.27    2.19
   3   7  -5    0.60    0.36
   3   7  -5    0.95    0.50
   3   7  -4    0.90    0.50
   3   7  -4    0.40    0.32
   3   7  -3   35.22    3.00
   3   7  -3   37.14    2.81
   3   7  -2   50.72    3.59
   3   7  -2   58.18    3.68
   3   7  -1   27.41    2.36
   3   7  -1   21.68    2.03
   3   7   0   38.15    2.83
   3   7   1   70.09    3.83
  -3  -7  -1   58.39    3.78
   3   7   2   19.94    1.74
  -3  -7  -2   19.85    1.92
   3   7   3    3.73    0.66
  -3  -7  -3    4.53    0.84
   3   7   4    4.64    0.68
  -3  -7  -4    5.68    0.85
   3   7   5    3.36    0.45
  -3  -7  -5    3.77    0.59
   3   8  -9    7.67    0.84
   3   8  -8   11.88    1.20
   3   8  -7    3.53    0.71
   3   8  -6    0.28    0.25
   3   8  -5    1.14    0.48
   3   8  -5    0.87    0.47
   3   8  -4    0.56    0.41
   3   8  -4    0.71    0.39
   3   8  -4    0.17    0.16
   3   8  -3    1.49    0.57
   3   8  -3    0.71    0.30
   3   8  -2   53.50    3.34
   3   8  -2   60.99    3.55
   3   8  -1   61.94    3.43
   3   8  -1   82.76    4.21
   3   8   0   46.61    2.98
   3   8   1    7.58    0.98
   3   8   2   19.70    1.49
   3   8   3   15.78    1.15
   3   9  -6    3.98    0.59
   3   9  -5    4.80    0.71
   3   9  -4    2.19    0.50
   3   9  -3    0.42    0.22
   3   9  -3    0.21    0.12
   3   9  -2    1.32    0.37
   3   9  -2    1.39    0.36
   3   9  -1   22.35    1.60
   3   9   0   28.72    1.76
   3   9   1   13.98    1.01
  -4  11   2    3.39    0.51
  -4  11   2    2.71    0.46
  -4  11   1    2.91    0.53
  -4  11   1    2.73    0.51
  -4  11   0    0.38    0.20
  -4  11   0    0.54    0.28
  -4  11  -1    0.65    0.25
  -4  11  -1    0.32    0.19
  -4  11  -2    1.16    0.33
  -4  11  -2    1.48    0.40
  -4  11  -3    7.54    0.78
  -4  11  -4    6.69    0.93
  -4  11  -5   14.28    1.29
  -4  11  -6   29.31    1.75
  -4  10   5   10.98    1.01
  -4  10   4   29.88    2.05
  -4  10   3   47.04    2.95
  -4  10   2   39.92    2.87
  -4  10   1   15.21    1.75
  -4  10   1   14.63    1.56
  -4  10   0    8.74    1.28
  -4  10   0    9.39    1.38
  -4  10  -1   10.65    1.50
  -4  10  -1   12.62    1.61
  -4  10  -2    0.31    0.25
  -4  10  -3    6.38    0.96
  -4  10  -3    8.78    1.19
  -4  10  -5   12.60    1.52
  -4  10  -6   16.51    1.60
  -4  10  -6   11.66    1.15
  -4  10  -7   18.32    1.45
  -4  10  -7   26.17    1.85
  -4   9   6   16.35    1.52
  -4   9   5    7.90    1.16
  -4   9   4   33.19    2.79
  -4   9   3   46.12    3.06
  -4   9   3   59.50    4.10
  -4   9   2   71.31    4.27
  -4   9   2   63.97    4.65
  -4   9   1   35.96    3.10
  -4   9   1   34.10    3.31
  -4   9   1   30.56    2.49
  -4   9   0   23.95    2.34
  -4   9   0   21.16    2.54
  -4   9   0   27.53    2.88
  -4   9  -1    6.54    1.29
  -4   9  -1    5.91    1.35
  -4   9  -1    5.52    1.13
  -4   9  -2   15.55    2.12
  -4   9  -2   13.28    1.77
  -4   9  -2   15.05    1.91
  -4   9  -3    3.93    0.98
  -4   9  -3    3.64    0.86
  -4   9  -4   11.76    1.48
  -4   9  -5   15.48    2.00
  -4   9  -6   12.42    1.79
  -4   9  -6   13.00    1.57
  -4   9  -7   10.97    1.58
  -4   9  -7    8.70    1.05
  -4   9  -7    9.92    1.25
  -4   9  -8   19.72    1.57
  -4   9  -8   24.79    2.14
  -4   9  -8   25.13    1.87
  -4   9  -9   22.66    1.72
   4  -8  -8   15.73    1.13
  -4   8   7    3.13    0.65
   4  -8  -7    2.81    0.54
  -4   8   6   -0.07    0.16
   4  -8  -6   -0.10    0.18
  -4   8   5   24.16    2.66
   4  -8  -5   30.76    2.65
  -4   8   4   59.35    4.78
   4  -8  -4   72.72    5.04
  -4   8   3   32.30    2.74
  -4   8   3   32.94    3.56
  -4   8   2   31.63    3.54
  -4   8   2   35.69    3.23
  -4   8   1  106.07    6.78
  -4   8   1  101.76    6.60
  -4   8   1  114.88    6.06
  -4   8   0   45.55    4.16
  -4   8   0   43.75    3.75
  -4   8   0   43.32    3.53
  -4   8  -1   11.99    1.80
  -4   8  -1   11.18    1.90
  -4   8  -1   14.12    1.90
  -4   8  -2   33.82    3.10
  -4   8  -2   29.48    2.73
  -4   8  -2   34.06    3.19
  -4   8  -3    6.39    1.18
  -4   8  -3    8.10    1.56
  -4   8  -3    6.91    1.20
  -4   8  -3    5.58    1.03
  -4   8  -4    0.53    0.32
  -4   8  -4    0.28    0.27
  -4   8  -4   -0.31    0.56
  -4   8  -4    0.16    0.27
  -4   8  -4    0.27    0.29
  -4   8  -5    0.60    0.32
  -4   8  -5    0.54    0.37
  -4   8  -5    0.10    0.14
  -4   8  -5    0.19    0.16
  -4   8  -6    4.54    1.29
  -4   8  -6    3.21    0.76
  -4   8  -6    4.14    0.88
  -4   8  -7   10.15    1.71
  -4   8  -7    7.41    1.14
  -4   8  -7    8.93    1.24
  -4   8  -8   30.43    2.64
  -4   8  -8   25.30    2.16
  -4   8  -8   26.34    2.13
  -4   8  -9   31.47    2.34
  -4   8  -9   30.98    2.28
  -4   8 -10   14.09    1.26
   4  -7  -9   21.42    1.49
  -4   7   8   17.87    1.62
   4  -7  -8   20.59    1.61
  -4   7   7    1.07    0.35
  -4   7   7    1.73    0.52
   4  -7  -7    1.96    0.53
  -4   7   6    1.05    0.45
   4  -7  -6    1.33    0.49
  -4   7   5    2.83    0.76
   4  -7  -3    2.91    1.50
  -4   7   3    5.41    1.03
  -4   7   3    3.97    0.99
  -4   7   3    3.33    1.11
  -4   7   2   11.85    1.92
  -4   7   2   11.11    1.51
  -4   7   2   10.24    1.47
  -4   7   2    9.48    1.85
  -4   7   2    8.73    1.75
   4  -7  -2   12.26    2.60
  -4   7   1  104.26    5.69
  -4   7   1  105.30    6.78
  -4   7   1  108.17    6.63
  -4   7   1  113.42    6.02
  -4   7   1  105.50    6.55
   4  -7  -1  112.13    7.17
  -4   7   0  103.53    5.82
  -4   7   0  111.78    6.52
  -4   7   0  121.91    6.98
   4  -7   0   96.30    6.45
  -4   7   0  122.96    6.35
  -4   7   0  110.51    6.13
  -4   7  -1   86.19    4.61
  -4   7  -1   81.74    5.16
  -4   7  -1   81.47    4.78
  -4   7  -1   76.41    5.05
   4  -7   1   64.57    4.89
  -4   7  -1   87.83    5.30
  -4   7  -1   77.63    4.88
  -4   7  -2   42.06    3.25
  -4   7  -2   40.87    2.88
  -4   7  -2   36.59    3.25
  -4   7  -2   45.55    3.76
  -4   7  -2   40.66    3.12
  -4   7  -3   23.88    2.25
  -4   7  -3   23.70    2.25
  -4   7  -3   24.62    2.11
  -4   7  -3   22.88    2.23
  -4   7  -3   27.62    2.97
  -4   7  -3   21.35    2.37
  -4   7  -3   23.21    2.97
  -4   7  -4   24.06    2.20
  -4   7  -4   33.79    2.65
  -4   7  -4   29.50    3.63
  -4   7  -5    3.45    0.78
  -4   7  -5    2.55    0.68
  -4   7  -5    3.36    1.26
  -4   7  -5    3.90    0.94
  -4   7  -5    3.27    0.97
  -4   7  -6    3.03    0.98
  -4   7  -6    2.48    0.72
  -4   7  -6    1.96    0.64
  -4   7  -6    3.63    0.83
  -4   7  -7   11.73    1.50
  -4   7  -7   13.02    1.97
  -4   7  -7   10.36    1.58
  -4   7  -8   11.42    1.59
  -4   7  -8    9.70    1.54
  -4   7  -8   11.18    1.40
  -4   7  -9   16.51    1.71
  -4   7 -10   25.24    2.06
  -4   7 -10   23.39    1.79
  -4   7 -11   15.83    1.23
   4  -6 -10   38.27    2.19
  -4   6  10   35.52    2.08
  -4   6   9   47.32    2.85
   4  -6  -9   50.46    2.91
  -4   6   8   18.56    1.81
  -4   6   7   25.80    2.31
  -4   6   6   23.30    2.29
  -4   6   5   21.54    2.21
   4  -6  -5    7.19    2.74
  -4   6   4    0.71    0.43
  -4   6   4    0.62    0.37
   4  -6  -3    5.79    2.21
  -4   6   3    5.10    0.98
  -4   6   3    4.86    1.01
  -4   6   3    6.21    1.38
   4  -6  -2   62.03    5.41
  -4   6   2   57.70    4.24
   4  -6  -1  129.12    7.34
  -4   6   1  121.47    6.41
  -4   6   0  116.00    6.13
   4  -6   0  116.18    6.59
  -4   6  -1   95.30    5.25
   4  -6   1   88.38    5.33
  -4   6  -2   72.06    4.45
  -4   6  -3   36.61    3.29
  -4   6  -3   32.71    2.79
  -4   6  -4   39.22    2.89
  -4   6  -4   46.10    4.29
  -4   6  -4   42.87    3.17
  -4   6  -4   42.96    3.56
  -4   6  -5   41.13    3.84
  -4   6  -5   35.48    2.98
  -4   6  -5   34.13    2.97
  -4   6  -5   36.80    2.80
  -4   6  -5   34.00    2.80
  -4   6  -6   -0.01    0.25
  -4   6  -6    0.19    0.20
  -4   6  -6    0.30    0.19
  -4   6  -6    0.34    0.32
  -4   6  -7    5.70    1.22
  -4   6  -7    7.33    1.45
  -4   6  -7    6.13    1.10
  -4   6  -8    1.99    0.72
  -4   6  -8    1.45    0.63
  -4   6  -8    2.52    0.68
  -4   6  -9    5.97    1.04
  -4   6  -9    7.18    1.36
  -4   6 -10   14.57    1.47
  -4   6 -10   17.39    1.79
  -4   6 -11   18.22    1.43
  -4   5  11    3.65    0.56
   4  -5 -11    3.57    0.54
   4  -5 -10   59.92    3.28
  -4   5  10   61.16    3.44
  -4   5   9   53.57    3.43
  -4   5   8   88.63    4.91
  -4   5   7   66.52    4.17
  -4   5   6   41.73    2.96
  -4   5   6   47.08    3.37
  -4   5   5   32.56    2.64
  -4   5   5   33.39    2.81
   4  -5  -4    0.85    1.62
   4  -5  -3   15.37    3.20
  -4   5   3   23.49    2.37
   4  -5  -2   46.13    4.28
  -4   5   2   34.56    2.72
  -4   5   1   64.09    3.78
   4  -5  -1   64.29    4.48
  -4   5   0   26.94    2.25
   4  -5   0   23.49    2.39
  -4   5  -1   65.36    3.80
  -4   5  -1   60.44    3.65
  -4   5  -2  139.15    6.52
  -4   5  -2  125.48    6.13
  -4   5  -3   39.15    3.06
  -4   5  -4   35.00    3.00
  -4   5  -5  102.01    5.02
  -4   5  -5   98.89    5.74
  -4   5  -5   95.99    5.45
   4  -5   5  103.92    6.13
  -4   5  -5  105.01    5.23
  -4   5  -6   13.79    1.89
  -4   5  -6   11.94    1.82
  -4   5  -6   13.57    1.63
   4  -5   6   12.30    2.03
  -4   5  -7    3.41    0.93
  -4   5  -7    5.31    1.15
  -4   5  -7    5.59    1.29
  -4   5  -7    4.65    0.96
  -4   5  -8    2.49    0.87
  -4   5  -8    2.39    0.87
  -4   5  -8    3.20    0.99
  -4   5  -8    1.77    0.54
  -4   5  -9    4.14    1.00
  -4   5  -9    5.95    1.07
  -4   5  -9    5.89    1.21
  -4   5 -10    6.23    1.06
  -4   5 -10    6.22    1.03
  -4   5 -11    7.25    0.90
  -4   5 -11    6.44    0.80
  -4   4  12    2.89    0.44
  -4   4  11   27.50    2.03
   4  -4 -11   22.95    1.67
  -4   4  10   26.29    2.31
   4  -4  -9   24.65    2.30
   4  -4  -8  173.21    9.21
  -4   4   7   23.11    2.11
   4  -4  -7   23.38    2.85
  -4   4   6    4.25    0.90
   4  -4  -6    4.45    1.45
   4  -4  -5   37.07    5.81
   4  -4  -4   54.75    9.32
   4  -4  -3   22.11    5.24
  -4   4   3   24.88    2.04
  -4   4   2   57.96    3.03
   4  -4  -2   55.72    5.69
  -4   4   2   45.54    2.83
  -4   4   1    0.55    0.27
  -4   4   1    0.24    0.16
   4  -4  -1    0.23    0.17
  -4   4   0   87.08    4.20
   4  -4   0   76.92    4.38
  -4   4   0   78.21    4.00
  -4   4  -1  119.71    5.54
  -4   4  -1  117.55    5.31
  -4   4  -1  117.78    5.29
  -4   4  -2  133.46    6.25
  -4   4  -2  147.92    6.46
  -4   4  -2  133.82    5.94
  -4   4  -3   86.08    5.02
  -4   4  -3  110.78    5.35
  -4   4  -4   83.46    5.14
  -4   4  -4  100.83    5.27
   4  -4   5   37.15    3.16
  -4   4  -5   38.18    3.13
  -4   4  -6   52.37    3.83
  -4   4  -6   49.35    3.58
  -4   4  -6   45.23    3.93
   4  -4   6   46.91    3.83
  -4   4  -6   50.00    3.36
  -4   4  -7   47.14    3.57
  -4   4  -7   53.09    4.29
   4  -4   7   42.46    3.79
  -4   4  -7   47.72    3.34
  -4   4  -8    3.98    0.95
  -4   4  -8    3.02    0.89
  -4   4  -9    1.20    0.61
  -4   4  -9    0.76    0.28
  -4   4  -9    0.81    0.50
  -4   4 -10    0.17    0.24
  -4   4 -10   -0.19    0.20
  -4   4 -11    5.08    0.78
  -4   4 -11    4.24    0.63
  -4   3  12    1.46    0.37
   4  -3 -12    1.32    0.28
   4  -3 -11    2.37    0.52
   4  -3 -10    1.25    0.41
   4  -3  -9    3.64    0.84
  -4   3   9    4.81    0.92
   4  -3  -8   49.37    4.36
  -4   3   8   58.24    3.65
   4  -3  -8   61.96    4.27
   4  -3  -7  139.30    8.06
  -4   3   7  138.69    6.68
  -4   3   7  159.16    7.69
   4  -3  -6  120.35    7.52
   4  -3  -5  224.59   12.75
   4  -3  -4  153.78   13.76
   4  -3  -3   96.95   17.85
  -4   3   3   45.58    2.44
  -4   3   2   18.57    1.40
  -4   3   2   20.21    1.53
   4  -3  -1    3.71    1.59
  -4   3   1    2.73    0.53
  -4   3   1    2.99    0.57
  -4   3   1    2.38    0.45
  -4   3   0   11.90    1.09
  -4   3   0   13.08    1.33
  -4   3  -1   61.67    3.65
  -4   3  -2   93.45    5.11
  -4   3  -3  161.29    7.80
  -4   3  -4  158.61    7.95
  -4   3  -4  147.28    7.01
  -4   3  -5   48.11    3.87
  -4   3  -5   35.67    2.91
  -4   3  -6   42.97    3.70
   4  -3   6   35.29    3.18
  -4   3  -6   35.20    2.96
  -4   3  -6   35.52    2.85
  -4   3  -6   33.13    3.16
  -4   3  -6   36.35    2.82
  -4   3  -7   52.73    3.71
  -4   3  -7   55.48    4.11
   4  -3   7   54.05    4.22
  -4   3  -8   21.22    2.19
  -4   3  -8   21.72    2.29
  -4   3  -9    2.30    0.71
  -4   3  -9    2.80    0.82
  -4   3  -9    3.48    0.83
  -4   3 -10    0.27    0.10
  -4   3 -10    0.24    0.20
  -4   3 -10    0.26    0.25
  -4   3 -11    0.94    0.36
  -4   3 -12    1.89    0.34
  -4   2  13   32.54    1.64
   4  -2 -12    5.11    0.70
   4  -2 -11    2.07    0.55
   4  -2 -10    8.19    1.23
  -4   2  10   10.74    1.44
   4  -2  -9    0.07    0.17
  -4   2   8   10.77    1.68
   4  -2  -8   11.30    1.60
   4  -2  -7  110.35    6.86
  -4   2   7  125.06    6.38
   4  -2  -6  130.63    7.21
  -4   2   5  150.40    7.03
   4  -2  -5  145.49    7.41
  -4   2   4   85.47    4.46
   4  -2  -4  101.20    5.35
  -4   2   3   16.10    1.47
   4  -2  -3   29.50    2.37
  -4   2   2  107.45    4.96
   4  -2  -2  124.27    5.31
  -4   2   1   51.63    2.90
   4  -2  -1   46.09    2.23
  -4   2   0    8.99    1.12
  -4   2  -1    6.99    1.05
  -4   2  -2   35.88    2.82
  -4   2  -3   69.25    4.44
  -4   2  -4   45.41    3.57
  -4   2  -5   75.67    5.04
  -4   2  -6   19.14    2.34
  -4   2  -6   24.18    2.63
  -4   2  -6   23.80    2.24
  -4   2  -6   17.74    2.02
  -4   2  -7   49.01    4.00
  -4   2  -7   57.19    3.72
   4  -2   7   61.69    4.47
  -4   2  -8   57.01    4.20
  -4   2  -8   63.21    3.87
  -4   2  -9   13.37    1.70
  -4   2  -9   18.25    1.99
  -4   2 -10    4.15    0.80
  -4   2 -10    4.86    0.91
  -4   2 -11    3.46    0.55
  -4   2 -11    4.99    0.77
  -4   1  13    4.47    0.55
   4  -1 -13    4.40    0.54
   4  -1 -12    8.66    1.05
   4  -1 -11    9.94    1.38
   4  -1 -10    0.29    0.22
   4  -1  -9    0.34    0.34
   4  -1  -8    1.41    0.53
  -4   1   8    2.24    0.76
  -4   1   7    3.13    1.04
  -4   1   6   36.74    3.52
  -4   1   5  101.56    5.75
   4  -1  -5  110.30    5.39
  -4   1   4   43.20    2.85
   4  -1  -4   34.07    2.40
  -4   1   3  168.96    6.90
  -4   1   2  615.92   20.67
  -4   1   1  248.98    9.38
  -4   1   0    0.63    0.32
  -4   1  -1   12.06    1.39
  -4   1  -2    3.30    0.75
  -4   1  -3    5.37    1.02
  -4   1  -4    6.11    1.20
  -4   1  -5   75.29    4.90
  -4   1  -6  115.95    6.41
  -4   1  -6  125.20    6.78
  -4   1  -6  111.44    6.21
  -4   1  -7   47.22    3.62
  -4   1  -7   40.14    3.56
  -4   1  -7   43.99    3.43
  -4   1  -8   54.59    3.85
  -4   1  -8   53.76    3.79
  -4   1  -9   52.53    3.53
  -4   1  -9   49.42    3.46
  -4   1 -10   30.94    2.35
  -4   1 -10   34.29    2.50
  -4   1 -11    0.63    0.22
  -4   1 -11    0.90    0.30
   4   0 -13    2.61    0.45
  -4   0  12   39.72    2.49
   4   0 -12   55.37    3.15
   4   0 -11   79.45    4.73
   4   0 -10   35.05    3.07
  -4   0   9    0.64    0.40
   4   0  -9    0.46    0.27
   4   0  -8    0.38    0.31
  -4   0   8   -0.04    0.23
  -4   0   8    0.16    0.26
  -4   0   7    1.11    0.71
  -4   0   6   53.71    4.30
  -4   0   5   95.29    5.45
  -4   0   4  151.18    6.81
  -4   0   3   74.88    3.92
  -4   0   2   27.78    2.00
  -4   0   1  309.43   11.35
  -4   0   0  345.64   12.72
  -4   0  -1   96.47    4.88
  -4   0  -2   17.22    1.84
  -4   0  -3    0.05    0.21
  -4   0  -4   32.50    2.94
  -4   0  -5   71.51    4.66
  -4   0  -5   74.54    4.58
  -4   0  -5   80.29    5.14
  -4   0  -6   82.27    4.99
  -4   0  -6   80.68    5.34
  -4   0  -6   75.77    4.70
  -4   0  -7   23.60    2.39
  -4   0  -7   24.38    2.35
  -4   0  -8   10.82    1.52
  -4   0  -8   11.66    1.54
  -4   0  -9   33.23    2.63
  -4   0  -9   31.37    2.50
  -4   0 -10   34.11    2.37
  -4   0 -10   30.35    2.19
  -4   0 -11   10.48    0.94
  -4   0 -11   10.04    0.85
   4   1 -13   19.49    1.38
  -4  -1  13   14.18    1.03
   4   1 -12   16.34    1.68
   4   1 -11   34.01    2.92
   4   1 -10   46.55    3.63
   4   1  -9    2.90    0.81
  -4  -1   9    3.17    0.95
   4   1  -8    0.46    0.30
  -4  -1   8    0.55    0.41
  -4  -1   8    0.42    0.45
   4   1  -7    5.72    1.04
  -4  -1   7    5.33    1.37
  -4  -1   6   10.63    1.73
  -4  -1   5    4.55    0.99
  -4  -1   4  269.56   10.85
  -4  -1   3  163.71    7.11
  -4  -1   2   36.34    2.48
  -4  -1   1   82.53    4.19
  -4  -1   0  290.24   11.17
  -4  -1  -1  105.50    5.36
  -4  -1  -2   22.79    2.25
  -4  -1  -3    1.76    0.62
  -4  -1  -4    3.27    0.93
  -4  -1  -5    1.14    0.59
  -4  -1  -5    0.60    0.35
  -4  -1  -5    0.02    0.19
  -4  -1  -5    0.11    0.36
  -4  -1  -6    1.57    0.65
  -4  -1  -6    2.00    0.69
  -4  -1  -6    2.06    0.70
  -4  -1  -6    2.02    0.81
  -4  -1  -7   31.49    2.71
  -4  -1  -7   30.22    2.58
  -4  -1  -8   30.40    2.56
  -4  -1  -8   29.14    2.41
  -4  -1  -9   33.03    2.46
  -4  -1  -9   28.83    2.19
  -4  -1 -10   34.92    2.17
  -4  -1 -10   28.66    1.79
   4   2 -13   13.09    1.11
   4   2 -12    5.96    0.98
   4   2 -11   11.98    1.61
   4   2 -10   29.28    2.74
   4   2  -9   93.54    5.42
  -4  -2   8   25.85    3.33
   4   2  -8   34.61    2.84
   4   2  -7    0.24    0.20
  -4  -2   7    0.18    0.22
  -4  -2   6    7.32    1.39
  -4  -2   5    3.71    0.92
  -4  -2   4   28.65    2.56
  -4  -2   3  132.15    6.34
  -4  -2   2   56.64    3.45
  -4  -2   1   13.08    1.46
  -4  -2   0  112.99    5.62
  -4  -2  -1  225.01    9.61
  -4  -2  -2   66.46    4.40
  -4  -2  -3   43.39    3.68
  -4  -2  -4   21.94    2.34
  -4  -2  -4   20.42    2.11
  -4  -2  -4   22.33    2.73
  -4  -2  -4   23.39    2.77
  -4  -2  -5   12.85    2.06
  -4  -2  -5   14.57    1.87
  -4  -2  -5   14.14    1.72
  -4  -2  -5   15.86    2.21
  -4  -2  -6    0.46    0.43
  -4  -2  -6    0.43    0.30
  -4  -2  -6    0.10    0.09
  -4  -2  -7   17.82    1.91
  -4  -2  -7   12.75    1.63
  -4  -2  -7   16.70    1.75
  -4  -2  -8   74.01    4.07
  -4  -2  -8   64.87    3.63
  -4  -2  -9   20.68    1.72
  -4  -2 -10   13.90    1.09
   4   3 -13    3.58    0.49
   4   3 -12   30.28    2.24
   4   3 -11   17.95    1.88
   4   3 -10   26.01    2.45
   4   3  -9  100.62    5.57
   4   3  -8   47.83    3.50
   4   3  -7    1.18    0.47
  -4  -3   7    0.60    0.40
   4   3  -6    1.13    0.50
  -4  -3   6    0.48    0.47
  -4  -3   5   24.46    2.58
  -4  -3   5   26.87    2.35
  -4  -3   4   16.38    1.99
  -4  -3   3   13.34    1.68
  -4  -3   3   14.40    1.70
  -4  -3   2   24.43    2.21
  -4  -3   1   54.18    3.55
  -4  -3   0   51.86    3.58
  -4  -3  -1  101.52    5.72
  -4  -3  -2  253.70   10.90
  -4  -3  -2  252.64   11.45
  -4  -3  -3  100.90    5.76
  -4  -3  -3  110.44    6.60
  -4  -3  -3  100.83    6.32
  -4  -3  -4    1.34    0.54
  -4  -3  -4    1.45    0.69
  -4  -3  -5    0.94    0.43
  -4  -3  -5    1.12    0.51
  -4  -3  -6    6.72    1.19
  -4  -3  -6    5.60    1.10
  -4  -3  -7   -0.02    0.22
  -4  -3  -7   -0.06    0.23
  -4  -3  -8    5.27    0.85
  -4  -3  -8    4.86    0.73
  -4  -3  -9    3.62    0.55
   4   4 -12   11.01    1.11
   4   4 -11    2.01    0.55
   4   4 -10    5.01    0.96
   4   4  -9   14.21    1.71
   4   4  -8  100.22    5.43
   4   4  -7  149.78    7.12
   4   4  -6    7.43    1.20
  -4  -4   6    4.44    1.13
   4   4  -5    0.63    0.34
   4   4  -5    0.55    0.41
  -4  -4   5    0.70    0.45
   4   4  -4    8.46    1.28
  -4  -4   4    8.90    1.48
  -4  -4   4    8.26    1.43
  -4  -4   4    9.42    1.33
  -4  -4   3    4.38    0.99
   4   4  -3    3.42    0.75
  -4  -4   3    5.08    0.95
  -4  -4   2   11.63    1.60
  -4  -4   2   11.54    1.47
  -4  -4   1   74.30    4.57
  -4  -4   1   69.20    4.11
  -4  -4   1   71.04    4.21
  -4  -4   0   27.45    2.68
  -4  -4   0   26.76    2.43
  -4  -4   0   25.51    2.36
  -4  -4  -1    1.74    0.57
  -4  -4  -1    1.82    0.71
  -4  -4  -2   64.93    4.57
  -4  -4  -2   62.46    4.11
  -4  -4  -3   72.35    4.86
  -4  -4  -3   68.87    4.41
  -4  -4  -4   49.73    3.72
  -4  -4  -4   46.34    3.45
  -4  -4  -5   28.96    2.52
  -4  -4  -5   27.40    2.49
  -4  -4  -6   32.73    2.53
  -4  -4  -6   34.22    2.59
  -4  -4  -7    5.18    0.80
  -4  -4  -7    5.70    0.87
  -4  -4  -8    0.50    0.20
   4   5 -12    0.12    0.11
   4   5 -11    6.49    0.86
   4   5 -10   18.12    1.68
   4   5  -9   10.88    1.37
   4   5  -8   26.14    2.28
   4   5  -7   67.78    4.09
   4   5  -6   42.25    3.06
   4   5  -5    5.93    1.05
   4   5  -5    4.94    1.09
  -4  -5   4    6.57    1.31
   4   5  -4    9.52    1.50
  -4  -5   4    8.22    1.23
   4   5  -3   18.38    2.05
  -4  -5   3   22.68    2.16
  -4  -5   2    2.29    0.64
   4   5  -2    1.44    0.49
  -4  -5   1   11.23    1.50
  -4  -5   0   21.80    2.25
  -4  -5   0   18.18    1.99
  -4  -5  -1    3.96    0.86
  -4  -5  -1    4.26    1.01
  -4  -5  -2    1.27    0.48
  -4  -5  -2    1.60    0.68
  -4  -5  -3   95.70    5.36
  -4  -5  -3   85.13    4.82
  -4  -5  -4  113.01    5.69
  -4  -5  -4  108.14    5.43
  -4  -5  -5   37.96    2.65
  -4  -5  -5   37.35    2.56
  -4  -5  -6   10.98    1.16
  -4  -5  -6   10.16    1.08
  -4  -5  -7    5.25    0.58
   4   6 -11    0.49    0.21
   4   6 -10    6.38    0.83
   4   6  -9   10.42    1.18
   4   6  -8    2.22    0.56
   4   6  -7   14.06    1.55
   4   6  -6   66.28    3.92
   4   6  -5   32.59    2.62
   4   6  -5   33.74    3.13
   4   6  -4   12.59    1.83
   4   6  -3   13.82    1.80
  -4  -6   3   17.67    1.88
   4   6  -2   22.42    2.14
  -4  -6   2   28.69    2.50
  -4  -6   1    9.31    1.38
  -4  -6   0   10.83    1.45
  -4  -6  -1   22.80    2.28
  -4  -6  -1   22.00    2.07
  -4  -6  -2    7.67    1.26
  -4  -6  -2    7.31    1.10
  -4  -6  -3   25.86    2.21
  -4  -6  -3   25.06    2.04
  -4  -6  -4   36.12    2.42
   4   6   4   33.96    2.12
  -4  -6  -4   34.24    2.22
   4   6   5   47.78    2.39
  -4  -6  -5   47.50    2.62
   4   7 -10    0.24    0.09
   4   7  -9    0.54    0.24
   4   7  -8    0.72    0.28
   4   7  -7   12.01    1.33
   4   7  -6   35.71    2.57
   4   7  -5   94.01    4.93
   4   7  -4   37.78    2.88
   4   7  -4   40.10    3.24
   4   7  -3    0.39    0.32
   4   7  -3    0.83    0.34
   4   7  -2    2.66    0.68
   4   7  -2    2.68    0.62
   4   7  -1   49.30    3.20
   4   7   0    4.24    0.82
   4   7   1    3.52    0.69
   4   7   2   12.65    1.23
   4   7   3    3.08    0.52
   4   7   4   10.65    0.84
   4   8  -8    4.67    0.61
   4   8  -7    2.64    0.52
   4   8  -6    1.33    0.39
   4   8  -5   17.96    1.64
   4   8  -4   37.25    2.56
   4   8  -3   15.82    1.55
   4   8  -3   13.56    1.23
   4   8  -2   12.77    1.24
   4   8  -1   11.21    1.18
   4   8   0    9.89    1.05
   4   8   1    1.65    0.37
   4   8   2    0.05    0.06
  -5  11   2    0.09    0.11
  -5  11   1    4.52    0.65
  -5  11   0   17.81    1.44
  -5  11   0   17.85    1.34
  -5  11  -1   19.41    1.36
  -5  11  -1   21.11    1.57
  -5  11  -1   19.06    1.34
  -5  11  -2   19.74    1.47
  -5  11  -2   20.30    1.51
  -5  11  -3   22.65    1.69
  -5  11  -4   15.11    1.33
  -5  11  -5    7.27    0.84
  -5  10   5   30.72    1.79
  -5  10   4   14.49    1.33
  -5  10   3    4.61    0.81
  -5  10   2    1.87    0.58
  -5  10   1    1.07    0.48
  -5  10   0   15.34    1.82
  -5  10  -1   12.24    1.58
  -5  10  -2   14.71    1.47
  -5  10  -2   14.92    1.68
  -5  10  -3    6.71    1.04
  -5  10  -3    8.54    1.43
  -5  10  -4   25.10    2.34
  -5  10  -5   31.32    2.43
  -5  10  -6    9.76    1.16
  -5  10  -7    4.40    0.69
  -5   9   6   24.37    1.79
  -5   9   5   43.76    2.94
  -5   9   4   46.34    3.36
  -5   9   3    2.75    0.85
  -5   9   2   12.01    1.92
  -5   9   1   15.93    2.21
  -5   9   1   15.36    1.75
  -5   9   0    1.41    0.72
  -5   9   0    1.00    0.45
  -5   9  -1    0.62    0.24
  -5   9  -1    1.49    0.62
  -5   9  -2   18.88    2.23
  -5   9  -2   16.33    1.94
  -5   9  -3   49.23    3.44
  -5   9  -3   52.98    3.90
  -5   9  -4   44.08    3.45
  -5   9  -4   46.12    3.15
  -5   9  -4   47.35    3.50
  -5   9  -5   28.03    2.63
  -5   9  -5   33.74    2.42
  -5   9  -6   36.08    2.98
  -5   9  -6   30.41    2.25
  -5   9  -6   38.45    2.66
  -5   9  -7   10.41    1.15
  -5   9  -7   11.62    1.53
  -5   9  -7   13.10    1.39
  -5   9  -8    4.75    0.68
   5  -8  -8    7.63    0.74
  -5   8   7   17.54    1.48
   5  -8  -7   15.49    1.32
  -5   8   6   31.51    2.54
   5  -8  -6   28.82    2.26
   5  -8  -5   87.56    5.54
  -5   8   5   84.82    5.30
  -5   8   4   69.57    3.96
  -5   8   4   70.23    5.17
  -5   8   3   49.60    3.47
  -5   8   3   46.14    4.34
  -5   8   2   61.30    5.09
  -5   8   2   66.44    4.25
  -5   8   2   59.30    4.01
  -5   8   1   17.70    2.55
  -5   8   1   18.98    2.16
  -5   8   1   18.32    2.46
  -5   8   1   19.84    2.31
  -5   8   0    7.82    1.68
  -5   8   0    8.13    1.48
  -5   8   0    8.28    1.50
  -5   8  -1    0.69    0.33
  -5   8  -1    1.67    0.65
  -5   8  -2   37.20    2.82
  -5   8  -2   37.94    3.03
  -5   8  -2   39.56    3.54
  -5   8  -2   32.53    2.87
  -5   8  -3   55.13    3.50
  -5   8  -3   63.28    4.56
  -5   8  -3   57.64    3.76
  -5   8  -4   10.27    1.37
  -5   8  -4    9.62    1.48
  -5   8  -4   13.29    1.97
  -5   8  -4   13.47    1.64
  -5   8  -4   13.42    1.75
  -5   8  -4    9.60    1.80
  -5   8  -5   10.00    1.35
  -5   8  -5   10.67    2.03
  -5   8  -5   13.98    1.70
  -5   8  -5   12.41    1.81
  -5   8  -5   12.34    1.61
  -5   8  -6   24.15    2.09
  -5   8  -6   26.62    3.13
  -5   8  -6   21.19    2.12
  -5   8  -6   24.02    2.20
  -5   8  -7   29.73    2.92
  -5   8  -7   22.22    2.13
  -5   8  -7   25.62    2.16
  -5   8  -8   12.59    1.50
  -5   8  -8   15.73    1.76
  -5   8  -8   12.96    1.38
  -5   8  -9    3.08    0.65
   5  -7  -9    4.93    0.63
   5  -7  -8    5.18    0.73
  -5   7   7   27.89    2.17
  -5   7   7   31.47    2.44
   5  -7  -7   24.74    1.96
  -5   7   6   34.82    2.65
  -5   7   6   29.99    2.95
  -5   7   5   70.04    3.92
  -5   7   5   49.93    4.63
  -5   7   4   35.05    2.84
  -5   7   4   32.87    3.85
  -5   7   3   88.85    6.65
  -5   7   3   93.07    5.27
  -5   7   2   44.74    4.08
  -5   7   2   43.23    3.67
  -5   7   2   38.32    3.09
  -5   7   1   14.74    2.25
  -5   7   1   14.97    1.88
  -5   7   1   17.14    2.24
  -5   7   1   19.53    2.58
  -5   7   0    6.97    1.27
  -5   7   0    6.75    1.26
  -5   7   0    6.79    1.17
  -5   7   0    6.67    1.37
  -5   7   0    8.44    1.69
  -5   7   0    7.30    1.54
  -5   7  -1   16.50    2.00
  -5   7  -1   18.37    2.04
  -5   7  -1   15.86    1.73
  -5   7  -1   14.57    1.97
  -5   7  -1   11.58    1.55
  -5   7  -1   18.05    2.24
  -5   7  -2    3.89    0.91
  -5   7  -2    1.89    0.62
  -5   7  -2    3.23    0.88
  -5   7  -2    3.17    0.73
  -5   7  -2    2.75    0.87
  -5   7  -3    0.12    0.11
  -5   7  -3   -0.33    0.50
  -5   7  -3   -0.17    0.20
  -5   7  -3    0.11    0.21
  -5   7  -3    0.52    0.45
  -5   7  -4    3.07    0.73
  -5   7  -4    2.65    0.73
  -5   7  -4    2.77    1.10
  -5   7  -4    2.53    0.77
  -5   7  -4    2.89    0.93
  -5   7  -4    2.06    0.69
  -5   7  -5   22.14    3.10
  -5   7  -5   19.35    2.16
  -5   7  -5   17.47    2.15
  -5   7  -5   14.68    1.68
  -5   7  -5   20.18    2.13
  -5   7  -6   28.08    2.42
  -5   7  -6   35.98    3.07
  -5   7  -6   27.80    2.54
  -5   7  -6   37.31    2.90
  -5   7  -7   51.33    3.92
  -5   7  -7   44.97    3.55
  -5   7  -7   46.77    3.17
  -5   7  -8   33.03    2.75
  -5   7  -8   33.06    2.93
  -5   7  -9   14.82    1.68
  -5   7 -10    6.72    0.88
   5  -6 -10    8.72    0.90
  -5   6   9    2.88    0.62
   5  -6  -9    3.45    0.65
  -5   6   8    0.69    0.39
  -5   6   7    0.24    0.23
  -5   6   6   10.46    1.49
  -5   6   6    7.31    1.58
  -5   6   6    9.11    1.25
  -5   6   5    0.83    0.39
  -5   6   5    1.40    0.79
  -5   6   5    1.19    0.57
   5  -6  -4   15.57    6.52
  -5   6   4   15.81    2.60
  -5   6   4   14.76    1.80
  -5   6   4   12.70    1.75
   5  -6  -3  143.98   25.39
  -5   6   3  133.51    7.51
  -5   6   3   90.53    5.39
  -5   6   3  102.90    5.55
  -5   6   3   90.73    5.55
   5  -6  -2  221.64   21.22
  -5   6   2  175.24    8.37
  -5   6   2  216.65    9.71
  -5   6   2  189.31    9.18
  -5   6   1  105.72    5.93
  -5   6   1  109.52    5.40
  -5   6   1  120.66    6.19
  -5   6   1  109.78    6.42
  -5   6   0   52.33    3.63
  -5   6   0   51.06    3.27
  -5   6   0   49.71    3.66
  -5   6   0   51.88    4.17
  -5   6   0   49.98    3.55
  -5   6  -1   83.36    4.87
  -5   6  -1   93.76    4.98
  -5   6  -1   89.51    4.58
  -5   6  -1   83.22    4.94
  -5   6  -1   77.86    4.45
  -5   6  -1   82.40    5.59
  -5   6  -2   36.39    2.83
  -5   6  -2   38.11    3.02
  -5   6  -2   35.28    2.75
  -5   6  -2   34.73    2.88
  -5   6  -2   35.15    2.56
  -5   6  -2   38.22    3.68
  -5   6  -3    0.18    0.30
  -5   6  -3   -0.19    0.26
  -5   6  -3   -0.08    0.21
  -5   6  -3    0.55    0.50
  -5   6  -3    0.12    0.32
  -5   6  -4   11.74    2.11
  -5   6  -4    9.52    1.48
  -5   6  -4   11.95    1.81
  -5   6  -4   10.06    1.45
  -5   6  -4   11.54    1.59
  -5   6  -5   47.38    4.21
  -5   6  -5   44.90    3.30
  -5   6  -6   44.48    3.83
  -5   6  -6   41.07    3.13
  -5   6  -7   18.47    2.25
  -5   6  -7   18.87    2.00
  -5   6  -8   25.11    2.40
  -5   6  -9   28.89    2.04
  -5   6  -9   41.04    3.02
  -5   6 -10   12.44    1.28
   5  -5 -11   38.67    2.08
  -5   5  11   39.69    2.14
  -5   5  10   14.73    1.49
  -5   5   9   19.85    1.93
  -5   5   8   62.85    3.86
  -5   5   8   52.09    3.12
  -5   5   7   11.60    1.59
  -5   5   7    9.29    1.24
  -5   5   6   16.84    1.81
  -5   5   6   18.40    2.08
   5  -5  -6   17.10    2.80
   5  -5  -5   31.75    5.13
  -5   5   5   31.42    2.87
  -5   5   5   33.15    2.73
  -5   5   4   48.27    3.63
  -5   5   4   57.76    3.73
   5  -5  -4   41.85   10.05
  -5   5   4   49.11    4.21
  -5   5   4   49.10    3.68
   5  -5  -3  874.05  230.01
   5  -5  -2 9999.00 1321.89
  -5   5   1   62.69    3.74
  -5   5   0  106.84    5.45
  -5   5   0  109.72    5.41
  -5   5  -1   66.47    3.91
  -5   5  -1   70.76    4.29
  -5   5  -2   15.99    1.97
  -5   5  -3   29.29    2.81
  -5   5  -3   28.16    2.33
  -5   5  -3   27.02    2.38
  -5   5  -4    3.58    0.84
  -5   5  -4    2.69    0.92
  -5   5  -4    3.11    0.74
  -5   5  -4    3.42    0.94
  -5   5  -4    2.57    0.84
  -5   5  -4    3.46    0.79
  -5   5  -5   15.46    2.09
  -5   5  -5   14.96    2.13
  -5   5  -5   13.11    1.96
  -5   5  -5   15.42    1.87
  -5   5  -6    4.02    1.02
  -5   5  -6    4.87    1.12
  -5   5  -6    5.21    1.29
  -5   5  -6    4.91    1.08
  -5   5  -7    2.61    0.87
  -5   5  -7    3.72    1.00
  -5   5  -7    2.98    1.07
  -5   5  -8   28.06    2.91
  -5   5  -8   38.04    3.03
  -5   5  -9   28.33    2.59
  -5   5 -10   18.12    1.64
  -5   5 -10   16.71    1.50
  -5   4  12   26.06    1.41
  -5   4  11   51.02    2.88
   5  -4 -11   52.07    2.78
  -5   4  10   46.25    3.13
  -5   4   9   15.88    1.83
  -5   4   9   13.43    1.45
  -5   4   8    7.53    1.14
  -5   4   8    8.10    1.34
  -5   4   7   12.40    1.72
  -5   4   7   11.54    1.52
  -5   4   6   27.96    2.79
  -5   4   6   23.59    2.28
  -5   4   6   24.94    2.56
   5  -4  -6   22.49    2.91
  -5   4   5   28.51    2.57
  -5   4   5   33.52    2.86
   5  -4  -5   38.72    4.39
  -5   4   5   30.62    2.86
   5  -4  -4    5.89    2.19
   5  -4  -3   24.14    8.20
  -5   4   2   33.77    2.37
  -5   4   1   65.25    3.59
  -5   4   0   96.20    4.54
  -5   4   0  111.59    5.17
  -5   4  -1   92.73    4.86
  -5   4  -1   81.46    4.76
  -5   4  -2   93.31    5.11
  -5   4  -2   82.39    5.06
  -5   4  -3  107.68    6.53
  -5   4  -3  151.91    6.97
  -5   4  -4   42.92    3.83
  -5   4  -4   51.94    3.83
  -5   4  -4   52.48    3.85
  -5   4  -4   54.73    4.00
  -5   4  -4   60.47    3.70
  -5   4  -5    0.27    0.16
  -5   4  -5   -0.10    0.31
  -5   4  -5   -0.06    0.53
  -5   4  -5    0.55    0.39
  -5   4  -5    0.38    0.20
  -5   4  -6    4.52    1.18
   5  -4   6    3.18    0.95
  -5   4  -6    2.61    0.84
  -5   4  -6    4.07    0.95
  -5   4  -6    3.22    1.08
  -5   4  -6    3.69    0.93
  -5   4  -7    6.40    1.56
  -5   4  -7    5.98    1.17
  -5   4  -7    5.93    1.35
  -5   4  -8    9.34    1.70
  -5   4  -9   11.73    1.64
  -5   4  -9   10.87    1.37
  -5   4 -10   27.82    2.12
  -5   4 -10   20.93    1.65
  -5   4 -11   23.57    1.51
   5  -3 -12    4.95    0.54
  -5   3  12    7.09    0.75
  -5   3  11   20.04    1.75
   5  -3 -10   32.19    2.47
  -5   3  10   35.97    2.56
  -5   3   9   39.26    3.00
  -5   3   8    3.18    0.99
  -5   3   8    2.76    0.82
   5  -3  -7   66.37    5.21
  -5   3   7   76.88    4.59
   5  -3  -6  124.68    7.49
  -5   3   6  131.90    6.59
   5  -3  -5   22.45    2.66
   5  -3  -4    4.45    1.06
  -5   3   3   19.24    1.57
   5  -3  -3   23.72    2.25
  -5   3   2   15.75    1.46
  -5   3   2   18.57    1.80
  -5   3   1   81.55    4.44
  -5   3   0  131.36    6.34
  -5   3  -1  125.59    6.48
  -5   3  -2   85.02    5.33
  -5   3  -3   23.32    2.64
  -5   3  -4   77.84    5.30
  -5   3  -4   58.71    4.23
  -5   3  -5   63.08    4.83
  -5   3  -5   60.01    4.52
  -5   3  -5   53.62    3.96
  -5   3  -5   53.94    3.75
  -5   3  -5   51.99    4.12
  -5   3  -6    7.49    1.60
  -5   3  -6    6.88    1.50
  -5   3  -6    6.37    1.32
  -5   3  -7    1.13    0.51
  -5   3  -7    0.33    0.35
  -5   3  -8    2.37    0.75
  -5   3  -9   16.46    1.90
  -5   3  -9   12.69    1.38
  -5   3 -10   22.06    1.87
  -5   3 -11   25.25    1.60
   5  -2 -12    1.16    0.29
  -5   2  12    2.41    0.46
   5  -2 -11    4.16    0.72
  -5   2  11    5.56    0.87
  -5   2  10   64.69    3.99
   5  -2 -10   55.17    3.62
   5  -2  -9  175.24    8.35
  -5   2   8   51.66    3.82
  -5   2   7   24.81    2.38
  -5   2   6   51.37    3.34
   5  -2  -5   60.58    3.95
  -5   2   4    9.18    1.33
   5  -2  -4   10.03    1.26
  -5   2   3    2.87    0.70
  -5   2   2    0.22    0.28
  -5   2   1    2.17    0.63
  -5   2   0    9.30    1.36
  -5   2  -1  185.79    8.50
  -5   2  -2  196.46    9.23
  -5   2  -3  104.77    6.27
  -5   2  -4   58.47    4.51
  -5   2  -5   82.75    5.56
  -5   2  -5   65.96    4.95
  -5   2  -6   53.38    4.34
  -5   2  -6   53.90    4.31
  -5   2  -7    0.37    0.39
  -5   2  -7    1.07    0.63
  -5   2  -8    8.37    1.44
  -5   2  -8   12.63    1.75
  -5   2  -9    0.09    0.13
  -5   2  -9    0.11    0.21
  -5   2 -10    1.81    0.41
  -5   2 -10    2.56    0.58
  -5   2 -11    6.33    0.69
  -5   1  12    3.63    0.57
   5  -1 -12    3.03    0.54
   5  -1 -11    1.62    0.49
  -5   1  11    1.08    0.42
   5  -1 -10    5.30    1.03
  -5   1   9   57.50    4.15
   5  -1  -9   57.55    4.06
  -5   1   8   94.26    5.34
   5  -1  -8   92.64    5.47
  -5   1   7   22.43    2.09
  -5   1   6   30.84    3.36
  -5   1   5   26.24    2.71
  -5   1   4  186.63    8.39
  -5   1   3  105.63    5.31
  -5   1   2   81.86    4.39
  -5   1   1   11.37    1.45
  -5   1   0    0.62    0.34
  -5   1  -1  117.69    6.17
  -5   1  -2   79.01    4.99
  -5   1  -3   61.34    4.48
  -5   1  -4   55.57    4.10
  -5   1  -4   61.51    4.57
  -5   1  -5   62.78    4.69
  -5   1  -5   62.92    4.53
  -5   1  -5   65.95    4.90
  -5   1  -6   68.52    4.95
  -5   1  -6   67.13    4.65
  -5   1  -7   26.86    2.74
  -5   1  -7   24.79    2.54
  -5   1  -8    4.31    0.95
  -5   1  -8    3.48    0.83
  -5   1  -9    4.17    0.81
  -5   1  -9    3.53    0.76
  -5   1 -10    0.41    0.22
  -5   1 -10    0.57    0.28
   5   0 -12    1.10    0.35
  -5   0  12    1.00    0.33
   5   0 -11    1.70    0.57
   5   0 -10    0.15    0.21
  -5   0   9    9.58    1.55
   5   0  -9    7.43    1.31
  -5   0   8   26.15    3.67
  -5   0   8   35.73    2.90
   5   0  -8   33.62    2.88
  -5   0   7   72.08    4.01
  -5   0   7   59.19    5.42
   5   0  -7   62.63    4.00
  -5   0   6   85.29    5.83
  -5   0   6   70.14    3.93
  -5   0   5   61.57    4.42
  -5   0   4  295.90   11.97
  -5   0   3  145.60    6.68
  -5   0   3  139.20    6.59
  -5   0   2   38.64    2.80
  -5   0   1   45.31    3.15
  -5   0   0    5.64    1.04
  -5   0  -1   17.52    2.01
  -5   0  -2   16.80    2.10
  -5   0  -3   70.29    4.93
  -5   0  -4   94.29    5.72
  -5   0  -4   93.87    5.58
  -5   0  -4  105.42    6.33
  -5   0  -5   36.82    3.35
  -5   0  -5   37.01    3.18
  -5   0  -5   35.62    3.53
  -5   0  -6   44.65    3.63
  -5   0  -6   41.30    3.32
  -5   0  -7  104.70    5.73
  -5   0  -7   98.58    5.44
  -5   0  -8   65.45    3.95
  -5   0  -8   60.94    3.75
  -5   0  -9    0.96    0.38
  -5   0  -9    0.82    0.35
  -5   0 -10    0.00    0.08
  -5   0 -10    0.08    0.11
   5   1 -12    8.92    1.08
   5   1 -11    0.32    0.20
   5   1 -10    0.20    0.19
   5   1  -9    0.62    0.40
  -5  -1   9    1.06    0.46
  -5  -1   8   12.90    1.64
   5   1  -8   10.94    1.56
  -5  -1   7  100.39    5.20
  -5  -1   7  107.37    7.23
   5   1  -7  100.04    5.37
   5   1  -6   54.29    3.57
  -5  -1   6   59.26    3.51
  -5  -1   5    9.82    1.63
  -5  -1   4    8.60    1.41
  -5  -1   3  191.27    8.46
  -5  -1   2  281.46   11.28
  -5  -1   1   12.94    1.63
  -5  -1   0    0.80    0.43
  -5  -1  -1    3.32    0.88
  -5  -1  -2    2.26    0.73
  -5  -1  -3   36.45    3.16
  -5  -1  -3   42.01    3.29
  -5  -1  -3   46.71    3.79
  -5  -1  -3   44.88    3.86
  -5  -1  -4   95.40    5.68
  -5  -1  -4   98.33    5.54
  -5  -1  -4   87.40    6.05
  -5  -1  -4   94.08    6.19
  -5  -1  -5   61.37    4.25
  -5  -1  -5   54.06    3.81
  -5  -1  -6   17.31    2.04
  -5  -1  -6   15.89    1.85
  -5  -1  -6   16.40    2.08
  -5  -1  -7   36.69    2.86
  -5  -1  -7   35.90    2.70
  -5  -1  -8   28.30    2.23
  -5  -1  -8   25.60    2.02
  -5  -1  -9   17.13    1.44
  -5  -1  -9   13.75    1.15
   5   2 -12   20.63    1.68
   5   2 -11    4.95    0.91
   5   2 -10   -0.19    0.34
   5   2  -9    5.39    1.09
   5   2  -8    3.04    0.80
  -5  -2   8    2.98    0.75
   5   2  -7    5.56    1.07
  -5  -2   7    6.10    1.51
  -5  -2   7    6.56    1.07
   5   2  -6   98.91    5.14
  -5  -2   6   89.21    4.78
  -5  -2   6   90.87    5.92
   5   2  -5   99.34    5.24
  -5  -2   5  106.63    6.24
  -5  -2   5   98.06    5.09
  -5  -2   4   31.45    2.97
  -5  -2   4   35.67    2.74
  -5  -2   3   57.10    3.99
  -5  -2   2  142.02    7.00
  -5  -2   1  109.07    5.88
  -5  -2   0    5.95    1.16
  -5  -2  -1   13.14    1.73
  -5  -2  -1   15.31    1.98
  -5  -2  -1   12.40    1.58
  -5  -2  -2   12.04    1.65
  -5  -2  -2   13.39    1.66
  -5  -2  -2   13.52    1.95
  -5  -2  -2   13.29    1.98
  -5  -2  -3    2.43    0.74
  -5  -2  -3    2.43    0.68
  -5  -2  -3    3.06    1.02
  -5  -2  -3    1.82    0.69
  -5  -2  -4   24.38    2.57
  -5  -2  -4   25.27    2.39
  -5  -2  -4   29.46    3.25
  -5  -2  -5   20.62    2.22
  -5  -2  -5   18.36    1.94
  -5  -2  -5   18.09    2.34
  -5  -2  -6   18.09    1.94
  -5  -2  -6   16.95    1.74
  -5  -2  -6   15.53    1.85
  -5  -2  -7   32.14    2.41
  -5  -2  -7   25.06    1.96
  -5  -2  -8   31.48    2.16
  -5  -2  -9   42.79    2.20
   5   3 -12    9.39    0.99
   5   3 -11   20.77    1.86
   5   3 -10   11.46    1.47
   5   3  -9    0.06    0.17
   5   3  -8    1.70    0.62
   5   3  -7   18.18    1.99
   5   3  -6   13.90    1.69
  -5  -3   6   11.51    1.84
  -5  -3   6   11.19    1.40
   5   3  -5   68.31    4.17
  -5  -3   5   59.19    4.58
  -5  -3   5   64.56    3.88
  -5  -3   4   33.21    3.14
  -5  -3   4   36.56    2.91
  -5  -3   3   32.89    3.04
  -5  -3   3   36.32    2.86
  -5  -3   2   48.73    3.77
  -5  -3   2   54.42    3.55
  -5  -3   1  111.01    6.19
  -5  -3   1  116.74    5.89
  -5  -3   0   44.37    3.30
  -5  -3   0   39.19    3.37
  -5  -3   0   42.17    3.19
  -5  -3  -1    4.53    0.98
  -5  -3  -1    4.65    1.14
  -5  -3  -1    4.44    1.06
  -5  -3  -2    5.41    1.29
  -5  -3  -2    6.79    1.40
  -5  -3  -2    6.85    1.23
  -5  -3  -3   21.31    2.63
  -5  -3  -3   21.63    2.33
  -5  -3  -4    3.81    0.92
  -5  -3  -4    2.86    0.84
  -5  -3  -5   11.02    1.56
  -5  -3  -5   10.77    1.49
  -5  -3  -6   56.40    3.49
  -5  -3  -6   62.17    3.62
  -5  -3  -7   23.51    1.83
  -5  -3  -8   17.37    1.28
   5   4 -12    5.42    0.61
   5   4 -11   17.71    1.51
   5   4 -10   31.72    2.35
   5   4  -9    7.44    1.13
   5   4  -8    5.32    1.00
   5   4  -7    9.37    1.37
   5   4  -6    0.57    0.37
   5   4  -5    7.60    1.23
  -5  -4   4   13.75    2.00
  -5  -4   4   18.10    2.00
  -5  -4   3   16.84    2.22
  -5  -4   3   22.69    2.26
  -5  -4   2   34.69    3.23
  -5  -4   2   38.28    3.03
  -5  -4   1   49.51    4.05
  -5  -4   1   66.65    4.12
  -5  -4   0  168.09    7.90
  -5  -4  -1   70.36    4.77
  -5  -4  -1   72.70    4.52
  -5  -4  -2    2.51    0.69
  -5  -4  -2    2.17    0.77
  -5  -4  -3    0.80    0.38
  -5  -4  -3    0.37    0.39
  -5  -4  -4   15.62    1.82
  -5  -4  -4   16.31    1.78
  -5  -4  -5    0.35    0.08
  -5  -4  -5    0.04    0.16
  -5  -4  -6    7.61    0.95
  -5  -4  -7   15.74    1.16
   5   5 -11   14.89    1.16
   5   5 -10   35.42    2.23
   5   5  -9   24.06    1.92
   5   5  -8    1.50    0.47
   5   5  -7    0.32    0.17
   5   5  -6    8.33    1.23
   5   5  -5    6.35    1.08
  -5  -5   4    4.27    0.91
  -5  -5   3   41.47    3.18
  -5  -5   2   35.47    2.93
  -5  -5   1    5.72    1.09
  -5  -5   0   25.64    2.36
  -5  -5  -1   53.53    3.54
  -5  -5  -2   39.29    2.84
  -5  -5  -3   15.90    1.62
  -5  -5  -4    7.03    0.96
   5   5   5    3.42    0.51
  -5  -5  -5    3.50    0.58
   5   6 -10    2.84    0.45
   5   6  -9    8.61    0.95
   5   6  -8   20.29    1.65
   5   6  -7   12.93    1.38
   5   6  -6    4.64    0.85
   5   6  -5    9.78    1.29
   5   6  -4    4.41    0.88
   5   6  -3    7.00    0.99
  -5  -6   2    8.50    1.24
  -5  -6   1    3.38    0.74
  -5  -6   0   12.59    1.46
  -5  -6  -1   48.29    3.00
  -5  -6  -2   49.17    2.85
   5   6   3   23.90    1.62
  -5  -6  -3   22.99    1.61
   5   6   4    7.60    0.74
   5   7  -8   20.05    1.43
   5   7  -7   14.52    1.31
   5   7  -6    6.86    0.93
   5   7  -5    7.69    1.05
   5   7  -4    7.74    1.10
   5   7  -3    3.21    0.69
   5   7  -3    2.20    0.46
   5   7  -2    1.23    0.32
   5   7  -1   10.60    1.16
   5   7   0   13.44    1.28
   5   7   1   18.85    1.43
   5   7   2   33.10    1.81
   5   8  -5    1.03    0.27
   5   8  -4    3.48    0.53
   5   8  -3   15.20    1.18
   5   8  -2    1.36    0.31
  -6  11   2   17.72    1.15
  -6  11   1   15.99    1.20
  -6  11   0   16.09    1.28
  -6  11  -1   31.16    1.93
  -6  10   4    0.69    0.25
  -6  10   3   11.81    1.25
  -6  10   2   25.58    2.13
  -6  10   1   26.13    2.27
  -6  10   0   48.29    3.31
  -6  10   0   46.58    2.90
  -6  10  -1   27.52    2.27
  -6  10  -1   22.87    2.15
  -6  10  -1   24.35    2.09
  -6  10  -2   23.16    2.09
  -6  10  -2   29.62    2.39
  -6  10  -2   23.40    2.23
  -6  10  -3   11.01    1.30
  -6  10  -3    7.13    1.19
  -6  10  -4    2.15    0.61
  -6  10  -5    0.11    0.36
  -6  10  -6    0.22    0.23
  -6   9   6    9.72    0.88
  -6   9   5    4.76    0.81
  -6   9   4    0.09    0.22
  -6   9   3    2.69    0.83
  -6   9   2    6.22    1.34
  -6   9   2    6.22    0.95
  -6   9   1   22.34    2.60
  -6   9   1   25.25    2.32
  -6   9   0    6.91    1.34
  -6   9   0    9.00    1.48
  -6   9  -1   18.71    2.20
  -6   9  -1   13.91    2.10
  -6   9  -1   14.81    1.89
  -6   9  -2   68.75    4.22
  -6   9  -2   77.22    4.81
  -6   9  -3   46.77    3.56
  -6   9  -3   45.13    3.19
  -6   9  -3   52.99    4.00
  -6   9  -4   38.30    2.97
  -6   9  -4   42.87    3.20
  -6   9  -5    8.21    1.09
  -6   9  -5    8.92    1.30
  -6   9  -6    5.66    0.84
  -6   9  -6    7.15    1.05
  -6   9  -7    2.74    0.55
   6  -8  -7   55.39    2.93
  -6   8   6   45.82    3.01
   6  -8  -6   69.01    3.98
  -6   8   5    5.24    1.12
  -6   8   5    4.83    0.79
  -6   8   4    4.79    0.88
  -6   8   4    5.89    1.40
  -6   8   3   34.18    2.78
  -6   8   3   33.79    3.60
  -6   8   3   26.94    2.31
  -6   8   2    7.38    1.66
  -6   8   2    5.82    1.13
  -6   8   2    7.20    1.30
  -6   8   1   39.04    3.26
  -6   8   1   43.70    3.87
  -6   8   1   46.11    3.71
  -6   8   0   33.29    3.05
  -6   8   0   39.29    3.37
  -6   8   0   43.84    3.72
  -6   8  -1   87.78    5.21
  -6   8  -1   89.55    4.91
  -6   8  -2   38.13    2.99
  -6   8  -2   35.33    2.70
  -6   8  -2   32.44    2.89
  -6   8  -2   43.51    3.66
  -6   8  -2   34.97    3.41
  -6   8  -3   31.87    2.63
  -6   8  -3   28.32    2.32
  -6   8  -3   27.83    2.64
  -6   8  -3   32.27    3.13
  -6   8  -3   29.81    2.93
  -6   8  -4   37.33    2.73
  -6   8  -4   39.78    2.93
  -6   8  -4   36.15    3.43
  -6   8  -4   41.50    3.22
  -6   8  -4   40.67    3.45
  -6   8  -4   42.55    3.32
  -6   8  -5   31.31    2.40
  -6   8  -5   34.23    2.81
  -6   8  -5   31.89    2.78
  -6   8  -5   31.66    2.65
  -6   8  -5   25.64    3.03
  -6   8  -6    8.29    1.11
  -6   8  -6    8.71    1.33
  -6   8  -6    7.62    1.17
  -6   8  -7    1.52    0.42
  -6   8  -7    1.44    0.57
  -6   8  -8    0.45    0.32
  -6   8  -9    0.59    0.20
   6  -7  -9   32.17    1.76
   6  -7  -8   25.06    1.71
  -6   7   6   61.22    3.49
  -6   7   6   72.96    4.40
  -6   7   5   40.15    3.78
  -6   7   5   46.65    3.12
  -6   7   4    4.58    0.99
  -6   7   4    3.72    1.22
  -6   7   3   12.79    1.73
  -6   7   3   16.12    2.50
  -6   7   3   10.86    1.64
  -6   7   2    3.56    0.91
  -6   7   2    3.74    1.13
  -6   7   2    3.73    1.06
  -6   7   1    0.02    0.21
  -6   7   1    0.17    0.22
  -6   7   1    0.58    0.47
  -6   7   0   25.42    2.57
  -6   7   0   27.72    2.47
  -6   7   0   26.16    2.65
  -6   7  -1   19.37    2.23
  -6   7  -1   20.65    2.20
  -6   7  -1   19.22    1.95
  -6   7  -1   20.09    2.09
  -6   7  -1   22.55    2.90
  -6   7  -1   14.46    2.05
  -6   7  -2    7.47    1.28
  -6   7  -2    8.41    1.22
  -6   7  -2    8.59    1.38
  -6   7  -2    8.63    1.60
  -6   7  -2    6.98    1.39
  -6   7  -3   17.94    1.81
  -6   7  -3   19.33    2.04
  -6   7  -3   13.40    2.12
  -6   7  -3   18.13    2.09
  -6   7  -3   18.58    2.38
  -6   7  -3   21.20    2.33
  -6   7  -4   42.63    3.42
  -6   7  -4   41.26    3.07
  -6   7  -4   37.13    2.77
  -6   7  -4   42.31    3.63
  -6   7  -4   44.69    3.42
  -6   7  -5   57.46    3.62
  -6   7  -5   61.02    5.32
  -6   7  -5   72.24    4.69
  -6   7  -5   53.31    3.96
  -6   7  -5   68.28    4.26
  -6   7  -6   27.77    2.29
  -6   7  -6   35.17    3.53
  -6   7  -6   29.80    2.95
  -6   7  -6   25.23    2.21
  -6   7  -6   29.28    2.52
  -6   7  -7   11.91    1.36
  -6   7  -7   12.94    1.87
  -6   7  -8    7.35    0.92
  -6   7  -8    9.63    1.43
  -6   7  -9    4.74    0.80
   6  -6 -10    7.54    0.77
  -6   6   9   17.63    1.54
  -6   6   8   12.31    1.21
  -6   6   8   14.35    1.54
  -6   6   7   14.66    1.70
  -6   6   7   15.48    1.51
  -6   6   6   34.78    2.61
  -6   6   6   32.58    2.80
  -6   6   5   81.80    4.57
  -6   6   5   68.24    5.36
  -6   6   5   70.42    4.64
  -6   6   4   59.30    3.86
  -6   6   4   48.27    4.41
  -6   6   4   51.77    3.85
  -6   6   4   48.36    3.52
  -6   6   3   12.92    2.03
  -6   6   3   18.33    2.07
  -6   6   3   16.48    2.06
  -6   6   2   17.63    2.27
  -6   6   2   14.69    1.86
  -6   6   2   17.12    2.27
  -6   6   1   40.62    3.27
  -6   6   1   44.58    3.56
  -6   6   1   49.31    3.26
  -6   6   1   44.81    3.96
  -6   6   0    5.95    1.11
  -6   6   0    6.96    1.26
  -6   6   0    6.37    1.09
  -6   6   0    5.42    1.04
  -6   6   0    8.21    1.68
  -6   6  -1    8.59    1.35
  -6   6  -1    6.94    1.26
  -6   6  -1    8.07    1.21
  -6   6  -1    6.42    1.14
  -6   6  -1    6.27    1.43
  -6   6  -1    7.50    1.31
  -6   6  -2   53.88    3.75
  -6   6  -2   49.94    3.53
  -6   6  -2   46.80    3.18
  -6   6  -2   49.26    3.50
  -6   6  -2   48.38    4.28
  -6   6  -3    7.67    1.32
  -6   6  -3    4.33    1.24
  -6   6  -3    8.62    1.44
  -6   6  -3    9.67    1.86
  -6   6  -3    7.28    1.29
  -6   6  -4   55.97    5.07
  -6   6  -4   62.60    4.38
  -6   6  -4   64.81    4.17
  -6   6  -5  100.90    6.55
  -6   6  -5  100.42    6.06
  -6   6  -5   98.72    5.40
  -6   6  -6   32.03    3.42
  -6   6  -6   33.95    2.90
  -6   6  -7   26.50    3.01
  -6   6  -8   11.80    1.72
  -6   6  -9    3.67    0.60
  -6   6  -9    5.38    0.88
   6  -5 -11    2.75    0.41
  -6   5  10    1.55    0.43
  -6   5   9    0.42    0.21
  -6   5   9    0.10    0.15
  -6   5   8   23.53    2.21
  -6   5   8   21.69    1.88
  -6   5   7    4.62    0.90
  -6   5   7    4.56    1.01
  -6   5   6   14.19    1.68
  -6   5   6   16.21    2.05
  -6   5   5  129.49    6.10
  -6   5   5  117.12    6.49
  -6   5   4  212.12    9.19
  -6   5   4  226.87    9.00
  -6   5   3   38.02    3.09
  -6   5   3   40.47    3.28
  -6   5   3   40.81    3.09
  -6   5   2   21.49    2.22
  -6   5   2   18.80    1.75
  -6   5   2   19.29    2.10
  -6   5   1   15.40    1.70
  -6   5   1   17.54    1.93
  -6   5   1   14.76    1.55
  -6   5   1   15.55    1.84
  -6   5   0   55.09    3.67
  -6   5   0   60.22    3.80
  -6   5   0   49.17    3.53
  -6   5   0   55.29    3.36
  -6   5   0   51.33    3.44
  -6   5   0   45.74    3.76
  -6   5  -1    6.03    1.07
  -6   5  -1    7.43    1.20
  -6   5  -1    8.05    1.37
  -6   5  -1    7.98    1.27
  -6   5  -1    5.48    1.21
  -6   5  -2   35.99    2.83
  -6   5  -2   37.24    2.89
  -6   5  -2   38.72    3.38
  -6   5  -2   31.32    2.75
  -6   5  -2   34.37    3.30
  -6   5  -2   32.56    2.68
  -6   5  -3   12.73    1.63
  -6   5  -3   12.97    1.97
  -6   5  -3   14.34    1.94
  -6   5  -3   13.24    2.07
  -6   5  -3   11.61    1.56
  -6   5  -4   10.34    1.77
  -6   5  -4   12.32    2.02
  -6   5  -4   13.24    1.94
  -6   5  -4    8.14    1.37
  -6   5  -4    9.49    1.68
  -6   5  -4   11.82    1.63
  -6   5  -5    5.37    1.09
  -6   5  -5    6.13    1.47
  -6   5  -5    6.03    1.15
  -6   5  -6   21.57    2.46
  -6   5  -6   29.08    3.30
  -6   5  -7   61.60    4.59
  -6   5  -7   86.23    5.57
  -6   5  -8   36.30    3.10
  -6   5  -8   38.85    3.12
  -6   5  -9   11.38    1.36
  -6   5  -9   12.84    1.35
  -6   4  11    7.40    0.82
  -6   4  10   29.63    2.02
  -6   4  10   31.52    2.28
  -6   4   9    2.14    0.63
  -6   4   9    2.15    0.57
  -6   4   8   28.13    2.68
  -6   4   8   31.06    2.54
  -6   4   7   61.19    4.46
  -6   4   7   55.18    3.74
  -6   4   7   57.36    4.26
  -6   4   6    3.53    0.99
  -6   4   6    3.59    0.84
  -6   4   6    3.60    1.01
  -6   4   5   14.76    1.81
  -6   4   5   14.48    2.00
  -6   4   5   11.12    1.50
  -6   4   5   14.67    1.80
  -6   4   4   64.08    4.21
  -6   4   4   68.04    3.99
  -6   4   4   62.61    4.11
  -6   4   4   60.11    4.04
  -6   4   3  139.36    7.00
  -6   4   3  146.28    7.30
  -6   4   2   50.96    3.20
  -6   4   1   16.59    1.71
  -6   4   0   41.06    3.04
  -6   4  -1   68.39    4.37
  -6   4  -2   26.45    2.29
  -6   4  -2   24.37    2.55
  -6   4  -2   24.04    2.36
  -6   4  -2   22.55    2.46
  -6   4  -2   23.78    2.70
  -6   4  -3   13.38    2.14
  -6   4  -3   18.51    1.95
  -6   4  -3   18.68    2.26
  -6   4  -3   17.11    2.13
  -6   4  -3   16.00    2.07
  -6   4  -3   18.32    1.96
  -6   4  -4   20.13    2.66
  -6   4  -4   23.37    2.42
  -6   4  -4   16.82    2.23
  -6   4  -4   19.24    2.47
  -6   4  -4   22.18    2.21
  -6   4  -5    8.59    1.61
  -6   4  -5    8.60    1.68
  -6   4  -6   49.19    4.35
  -6   4  -6   46.58    4.03
  -6   4  -7   60.15    4.82
  -6   4  -7   59.97    4.21
  -6   4  -8   34.97    3.15
  -6   4  -8   27.77    2.38
  -6   4  -9   15.45    1.65
  -6   4  -9   12.65    1.26
  -6   4 -10    7.81    0.85
  -6   3  11    4.20    0.61
  -6   3  11    3.43    0.60
  -6   3  10    4.92    0.88
  -6   3  10    5.06    0.90
  -6   3   9   41.24    3.22
  -6   3   9   39.62    3.08
  -6   3   8   29.65    2.80
  -6   3   8   29.52    2.66
  -6   3   8   22.32    2.55
  -6   3   7   10.38    1.54
  -6   3   7   10.29    1.60
  -6   3   7    6.53    1.40
  -6   3   6   27.00    2.54
  -6   3   6   18.33    2.42
  -6   3   6   20.34    2.08
  -6   3   6   29.55    2.62
  -6   3   5   16.40    2.00
  -6   3   5   13.79    1.86
  -6   3   5   14.06    1.70
  -6   3   5   16.61    1.81
  -6   3   4   21.05    1.96
  -6   3   4   17.99    2.16
  -6   3   4   15.26    1.82
  -6   3   3  103.05    4.98
  -6   3   2  117.19    6.33
  -6   3   1   84.10    5.20
  -6   3   0   30.38    2.96
  -6   3  -1   73.28    5.15
  -6   3  -2   20.40    2.63
  -6   3  -3    5.36    1.09
  -6   3  -3    5.54    1.41
  -6   3  -3    3.95    1.00
  -6   3  -4   24.91    3.09
  -6   3  -4   24.06    2.69
  -6   3  -4   20.98    2.54
  -6   3  -4   21.14    2.48
  -6   3  -5    2.56    0.93
  -6   3  -5    3.09    1.01
  -6   3  -5    3.58    0.94
  -6   3  -6    1.25    0.75
  -6   3  -6    1.54    0.61
  -6   3  -7   20.13    2.57
  -6   3  -7   15.47    1.74
  -6   3  -8   56.70    4.03
  -6   3  -9   30.15    2.34
  -6   3 -10   18.39    1.38
  -6   2  11   21.40    1.71
  -6   2  11   19.43    1.61
  -6   2  10   11.61    1.51
  -6   2  10    8.59    1.25
  -6   2   9   34.09    2.91
  -6   2   9   37.95    3.12
  -6   2   8   32.60    2.87
  -6   2   8   34.86    3.04
  -6   2   7   20.02    2.09
  -6   2   6   13.99    1.63
  -6   2   6   13.02    1.67
  -6   2   5    8.09    1.58
  -6   2   5    9.83    1.28
  -6   2   5    8.96    1.54
  -6   2   5    9.05    1.37
  -6   2   4   -0.02    0.11
  -6   2   3    9.52    1.60
  -6   2   2  265.20   11.44
  -6   2   1  188.42    8.93
  -6   2   0   20.97    2.43
  -6   2  -1   15.67    2.16
  -6   2  -2   49.45    4.26
  -6   2  -3   79.62    4.87
  -6   2  -3   88.30    5.89
  -6   2  -4   15.31    2.16
  -6   2  -4   13.45    1.77
  -6   2  -4   15.63    2.39
  -6   2  -5    1.99    0.86
  -6   2  -5    2.13    0.87
  -6   2  -6    2.42    0.86
  -6   2  -6    4.24    1.20
  -6   2  -7   16.49    2.14
  -6   2  -7   18.20    2.22
  -6   2  -8   21.12    2.05
  -6   2  -8   25.40    2.33
  -6   2  -9   47.00    2.90
  -6   2 -10   28.79    1.71
  -6   1  12   13.64    1.06
  -6   1  11   41.41    2.62
  -6   1  11   34.44    2.30
  -6   1  10   39.10    2.98
  -6   1   9   10.08    1.50
  -6   1   8   44.76    3.28
  -6   1   7   42.55    3.01
  -6   1   6    1.45    0.44
  -6   1   5    3.38    1.05
  -6   1   5    2.93    0.67
  -6   1   4    1.56    0.65
  -6   1   3    0.44    0.36
  -6   1   2   24.79    2.48
  -6   1   1  173.53    8.28
  -6   1   0  238.37   10.66
  -6   1  -1   50.69    4.05
  -6   1  -2   35.00    2.92
  -6   1  -2   37.70    3.61
  -6   1  -3   80.37    4.93
  -6   1  -3   77.36    5.05
  -6   1  -3   89.55    6.08
  -6   1  -4   37.40    3.40
  -6   1  -4   37.42    3.73
  -6   1  -5    0.18    0.36
  -6   1  -5    0.28    0.17
  -6   1  -6   15.75    2.19
  -6   1  -6   21.56    2.38
  -6   1  -7    0.28    0.31
  -6   1  -7    0.86    0.45
  -6   1  -8    0.12    0.19
  -6   1  -8    0.64    0.32
  -6   1  -9   11.50    1.16
  -6   1  -9    9.09    0.94
  -6   0  12    5.38    0.68
  -6   0  11   44.01    2.74
   6   0 -11   38.42    2.50
   6   0 -10   60.55    3.75
  -6   0   9   16.01    1.93
   6   0  -9   17.71    1.97
  -6   0   8   26.01    2.35
  -6   0   7   15.93    1.70
  -6   0   7   11.40    2.34
  -6   0   6   64.53    3.78
  -6   0   6   73.37    5.76
  -6   0   5   14.58    2.15
  -6   0   5   14.43    2.21
  -6   0   5   12.98    1.47
  -6   0   4   25.48    2.70
  -6   0   4   24.60    2.03
  -6   0   4   25.73    2.15
  -6   0   3   23.17    2.44
  -6   0   2   25.00    2.51
  -6   0   1    9.89    1.55
  -6   0   0  112.55    6.34
  -6   0  -1   62.81    3.99
  -6   0  -1   66.85    4.72
  -6   0  -1   64.50    3.87
  -6   0  -2   58.18    4.05
  -6   0  -2   68.74    4.98
  -6   0  -2   62.00    4.04
  -6   0  -3   59.53    4.29
  -6   0  -3   62.65    4.37
  -6   0  -3   61.48    4.92
  -6   0  -4   44.02    3.81
  -6   0  -4   48.44    3.82
  -6   0  -5   18.99    2.38
  -6   0  -5   20.22    2.29
  -6   0  -6    5.12    1.11
  -6   0  -6    5.15    1.05
  -6   0  -7    1.81    0.54
  -6   0  -7    2.75    0.68
  -6   0  -8    0.87    0.35
  -6   0  -8    1.28    0.41
  -6   0  -9    0.20    0.07
  -6   0  -9    0.28    0.15
  -6  -1  12    1.23    0.33
   6   1 -11    4.42    0.77
   6   1 -10    3.52    0.83
  -6  -1  10    3.94    0.86
  -6  -1   9   23.89    2.30
   6   1  -9   21.27    2.12
  -6  -1   8   21.89    2.11
   6   1  -8   20.39    2.09
  -6  -1   7   41.06    2.95
   6   1  -7   42.79    3.12
  -6  -1   6   55.66    4.81
  -6  -1   6   57.32    3.54
  -6  -1   5   75.69    5.32
  -6  -1   5   76.50    4.20
  -6  -1   4   11.33    1.83
  -6  -1   4   12.74    1.56
  -6  -1   3    2.25    0.65
  -6  -1   3    1.53    0.64
  -6  -1   3    1.71    0.58
  -6  -1   2    3.90    0.85
  -6  -1   2    3.06    0.88
  -6  -1   2    3.56    0.78
  -6  -1   1    3.18    0.71
  -6  -1   1    1.98    0.71
  -6  -1   1    2.63    0.70
  -6  -1   0   49.56    3.42
  -6  -1   0   49.26    3.91
  -6  -1   0   52.15    3.42
  -6  -1  -1  100.82    5.55
  -6  -1  -1  108.43    6.39
  -6  -1  -1  105.55    5.56
  -6  -1  -2   38.29    3.13
  -6  -1  -2   42.70    3.87
  -6  -1  -2   39.44    3.20
  -6  -1  -3   23.34    2.42
  -6  -1  -3   24.19    2.58
  -6  -1  -4   54.86    4.15
  -6  -1  -4   56.07    3.92
  -6  -1  -5   74.80    4.76
  -6  -1  -5   75.03    4.46
  -6  -1  -6   56.00    3.47
  -6  -1  -6   60.80    3.80
  -6  -1  -7    0.56    0.29
  -6  -1  -7    1.64    0.45
  -6  -1  -8    2.20    0.44
  -6  -1  -8    1.87    0.36
  -6  -2  12    0.03    0.07
   6   2 -11    0.70    0.33
   6   2 -10    5.92    0.99
   6   2  -9   46.49    3.21
  -6  -2   8   41.15    2.90
   6   2  -8   40.15    3.00
  -6  -2   7   29.57    2.40
   6   2  -7   27.66    2.43
   6   2  -6   33.84    2.70
  -6  -2   6   33.29    2.61
   6   2  -5   91.52    4.93
  -6  -2   5   87.00    5.88
  -6  -2   5   94.07    4.91
  -6  -2   4   39.79    3.71
  -6  -2   4   49.21    3.43
  -6  -2   3    2.42    0.71
  -6  -2   3    1.77    0.70
  -6  -2   3    2.00    0.67
  -6  -2   2    0.74    0.37
  -6  -2   2    0.28    0.26
  -6  -2   2    0.51    0.40
  -6  -2   1    0.52    0.33
  -6  -2   1   -0.06    0.25
  -6  -2   1   -0.05    0.31
  -6  -2   0    0.17    0.10
  -6  -2   0   -0.19    0.33
  -6  -2   0    0.25    0.26
  -6  -2  -1   11.87    1.56
  -6  -2  -1   12.68    1.94
  -6  -2  -1   11.06    1.57
  -6  -2  -2   64.00    4.04
  -6  -2  -2   65.14    4.35
  -6  -2  -3   65.43    4.08
  -6  -2  -3   70.94    4.62
  -6  -2  -4    9.19    1.29
  -6  -2  -4   10.77    1.57
  -6  -2  -5   21.70    1.88
  -6  -2  -5   24.40    2.24
  -6  -2  -6   31.93    2.08
  -6  -2  -6   35.16    2.46
  -6  -2  -7   13.62    1.26
  -6  -2  -8    2.41    0.39
   6   3 -11    0.09    0.12
   6   3 -10    3.45    0.68
   6   3  -9    5.33    0.93
   6   3  -8   40.38    2.94
   6   3  -7   31.85    2.59
  -6  -3   7   29.28    2.28
   6   3  -6   13.15    1.63
  -6  -3   6   11.95    1.44
   6   3  -5    9.55    1.38
  -6  -3   5    8.90    1.26
   6   3  -4   20.61    2.11
  -6  -3   4   24.08    2.38
  -6  -3   3   45.09    3.42
  -6  -3   2   26.95    2.44
  -6  -3   2   31.51    2.73
  -6  -3   1    2.15    0.69
  -6  -3   1    2.31    0.64
  -6  -3   0    5.38    1.08
  -6  -3  -1    2.94    0.78
  -6  -3  -2   26.36    2.54
  -6  -3  -3   34.74    2.87
  -6  -3  -4   15.53    1.72
  -6  -3  -5   35.77    2.49
  -6  -3  -6   39.97    2.37
  -6  -3  -7   24.67    1.46
   6   4 -10    3.09    0.57
   6   4  -9    6.75    0.95
   6   4  -8    0.72    0.29
   6   4  -7   21.01    1.99
   6   4  -6   26.83    2.34
   6   4  -5   34.61    2.71
  -6  -4   5   30.81    2.39
   6   4  -4   68.27    4.26
  -6  -4   4   75.82    4.59
  -6  -4   3   51.46    3.73
  -6  -4   2   27.99    2.62
  -6  -4   1   11.24    1.61
  -6  -4   0    0.74    0.36
  -6  -4  -1    3.59    0.84
  -6  -4  -2    1.20    0.50
  -6  -4  -3    9.23    1.23
  -6  -4  -4   32.31    2.25
  -6  -4  -5   14.85    1.25
   6   5  -9    0.69    0.25
   6   5  -8    0.14    0.12
   6   5  -7    8.02    1.06
   6   5  -6   12.35    1.40
   6   5  -5   13.07    1.51
   6   5  -4   31.19    2.50
   6   5  -3   34.49    2.72
  -6  -5   3   35.87    2.81
  -6  -5   2   36.88    2.87
  -6  -5   1   17.30    1.84
  -6  -5   0    2.32    0.65
  -6  -5  -1    4.16    0.79
  -6  -5  -2   14.17    1.40
  -6  -5  -3   -0.05    0.11
   6   5   4    6.83    0.67
  -6  -5  -4    7.10    0.72
   6   6  -8    3.60    0.54
   6   6  -7    1.18    0.32
   6   6  -6    1.01    0.35
   6   6  -5   13.33    1.37
   6   6  -4   14.00    1.47
   6   6  -3    4.09    0.78
   6   6  -3    3.37    0.58
   6   6  -2   13.15    1.44
   6   6  -2   12.67    1.21
   6   6  -1   39.07    2.32
  -6  -6   1   38.53    2.40
   6   6   0   35.78    2.13
  -6  -6   0   32.07    2.07
  -6  -6  -1   11.74    1.03
   6   6   1   12.38    1.09
   6   6   2    3.19    0.48
   6   7  -5    3.62    0.53
   6   7  -4    8.52    0.87
   6   7  -3    5.55    0.68
  -7  10   3   13.17    1.17
  -7  10   2   23.09    1.83
  -7  10   1   31.82    2.39
  -7  10   1   30.61    1.87
  -7  10   0   14.20    1.55
  -7  10   0   15.63    1.44
  -7  10  -1    3.78    0.80
  -7  10  -1    4.37    0.79
  -7  10  -2    0.30    0.40
  -7  10  -2    0.06    0.18
  -7  10  -3    1.16    0.43
  -7   9   5   16.04    1.23
  -7   9   4   35.22    2.45
  -7   9   3   15.46    1.78
  -7   9   2   26.93    2.61
  -7   9   2   23.77    1.93
  -7   9   1   22.12    2.40
  -7   9   1   23.35    2.15
  -7   9   0   42.94    3.39
  -7   9   0   47.60    3.49
  -7   9  -1   25.39    2.43
  -7   9  -1   31.59    2.82
  -7   9  -2    6.92    1.17
  -7   9  -2    8.05    1.33
  -7   9  -2    9.29    1.62
  -7   9  -3    0.10    0.24
  -7   9  -3   -0.87    0.69
  -7   9  -4    4.14    0.83
  -7   9  -4    4.31    0.97
  -7   8   6   -0.02    0.10
  -7   8   5    0.97    0.34
  -7   8   5    0.61    0.24
  -7   8   4    3.64    0.76
  -7   8   4    4.54    1.02
  -7   8   3   36.48    2.78
  -7   8   3   32.62    3.27
  -7   8   3   31.64    2.40
  -7   8   2   17.82    1.99
  -7   8   2   17.30    2.39
  -7   8   2   18.27    1.96
  -7   8   1   25.07    2.50
  -7   8   1   28.12    2.90
  -7   8   1   27.49    2.71
  -7   8   0   98.02    5.77
  -7   8   0  107.87    6.20
  -7   8  -1   99.91    5.63
  -7   8  -1  104.62    5.48
  -7   8  -1  113.54    6.38
  -7   8  -2   14.58    1.75
  -7   8  -2   15.22    1.66
  -7   8  -2   14.70    2.00
  -7   8  -2   15.62    2.26
  -7   8  -3    6.08    0.99
  -7   8  -3    6.26    1.15
  -7   8  -3    5.71    1.19
  -7   8  -3    5.16    1.20
  -7   8  -4    2.90    0.67
  -7   8  -4    3.89    0.89
  -7   8  -4    3.39    0.90
  -7   8  -4    4.18    0.92
  -7   8  -5    1.04    0.39
  -7   8  -5    0.52    0.28
  -7   8  -5    0.93    0.41
  -7   8  -5    1.03    0.61
  -7   8  -6    0.67    0.29
  -7   8  -6    0.37    0.21
  -7   8  -7   13.35    1.15
  -7   8  -7   17.77    1.73
  -7   8  -8   11.64    1.13
   7  -7  -8   17.72    1.37
  -7   7   7    5.18    0.72
  -7   7   6    2.07    0.51
  -7   7   5   17.32    1.76
  -7   7   4    9.36    1.35
  -7   7   4    6.72    1.43
  -7   7   4    7.48    1.18
  -7   7   3   44.97    3.36
  -7   7   3   42.69    3.90
  -7   7   3   42.32    3.36
  -7   7   2  111.21    6.27
  -7   7   2  132.50    7.29
  -7   7   2  130.64    7.18
  -7   7   1   29.65    2.82
  -7   7   1   32.73    3.09
  -7   7   1   35.80    3.60
  -7   7   0    6.03    1.23
  -7   7   0    7.26    1.35
  -7   7   0    8.21    1.32
  -7   7   0    9.17    1.85
  -7   7  -1   60.22    4.09
  -7   7  -1   64.87    3.98
  -7   7  -1   57.87    3.96
  -7   7  -1   57.45    4.20
  -7   7  -1   65.33    5.20
  -7   7  -2   62.99    4.04
  -7   7  -2   61.88    3.81
  -7   7  -2   61.09    4.11
  -7   7  -2   60.21    4.47
  -7   7  -2   65.89    5.20
  -7   7  -2   46.36    3.97
  -7   7  -3   41.72    2.99
  -7   7  -3   48.62    3.66
  -7   7  -3   46.87    3.80
  -7   7  -3   37.54    3.34
  -7   7  -4    6.29    1.03
  -7   7  -4    9.30    1.59
  -7   7  -4    7.92    1.42
  -7   7  -4    8.06    1.41
  -7   7  -5    2.44    0.62
  -7   7  -5    3.40    1.00
  -7   7  -5    2.08    0.65
  -7   7  -6    0.12    0.14
  -7   7  -6    0.11    0.36
  -7   7  -7    0.42    0.24
  -7   7  -7    0.51    0.24
  -7   7  -8    2.43    0.44
  -7   7  -8    2.92    0.62
  -7   6   9   15.23    1.08
  -7   6   8   56.84    3.03
  -7   6   7   43.77    2.78
  -7   6   6    3.68    0.77
  -7   6   5    2.92    0.70
  -7   6   5    1.99    0.53
  -7   6   4   12.79    1.65
  -7   6   4    9.72    1.42
  -7   6   3    5.28    1.10
  -7   6   3    4.49    1.11
  -7   6   3    3.63    0.94
  -7   6   2   31.25    2.88
  -7   6   2   26.55    2.69
  -7   6   2   34.06    3.20
  -7   6   1   24.85    2.55
  -7   6   1   25.67    2.54
  -7   6   1   24.76    2.24
  -7   6   1   26.45    2.94
  -7   6   0   35.43    3.02
  -7   6   0   34.88    3.02
  -7   6   0   33.54    2.70
  -7   6   0   32.65    3.37
  -7   6  -1   24.43    2.48
  -7   6  -1   26.52    2.54
  -7   6  -1   26.88    2.40
  -7   6  -1   24.11    2.39
  -7   6  -1   23.15    2.86
  -7   6  -2   85.34    4.80
  -7   6  -2   78.56    4.43
  -7   6  -2   73.56    4.69
  -7   6  -2   71.01    5.43
  -7   6  -3   78.43    4.35
  -7   6  -3   76.44    4.99
  -7   6  -3   79.69    5.70
  -7   6  -4   36.25    3.13
  -7   6  -4   34.39    3.00
  -7   6  -5    5.54    1.45
  -7   6  -6   10.51    1.93
  -7   6  -7    4.01    0.76
  -7   6  -7    6.05    1.26
  -7   6  -8    2.77    0.54
  -7   6  -8    4.02    0.76
  -7   5   9   21.75    1.68
  -7   5   9   21.19    1.73
  -7   5   8   30.24    2.46
  -7   5   8   31.34    2.31
  -7   5   7   60.37    3.65
  -7   5   7   59.65    4.07
  -7   5   6   52.49    3.92
  -7   5   6   48.01    3.85
  -7   5   5    3.21    0.80
  -7   5   5    3.16    0.83
  -7   5   5    2.84    0.83
  -7   5   4    4.77    1.04
  -7   5   4    4.44    0.93
  -7   5   3   11.18    1.64
  -7   5   2    4.78    0.98
  -7   5   2    6.56    1.02
  -7   5   1   12.72    1.71
  -7   5   1    9.97    1.42
  -7   5   1    9.18    1.40
  -7   5   1   11.42    1.36
  -7   5   0   33.67    2.83
  -7   5   0   35.42    2.85
  -7   5   0   30.15    2.79
  -7   5   0   32.46    2.53
  -7   5   0   35.09    2.89
  -7   5   0   30.24    3.08
  -7   5  -1    3.55    0.83
  -7   5  -1    5.39    1.15
  -7   5  -1    3.60    0.97
  -7   5  -1    4.86    0.96
  -7   5  -1    4.54    1.04
  -7   5  -1    4.98    1.21
  -7   5  -2   20.86    2.13
  -7   5  -2   18.31    2.10
  -7   5  -3  126.84    6.07
  -7   5  -3  144.68    7.62
  -7   5  -4   54.41    3.81
  -7   5  -4   82.13    5.74
  -7   5  -5    5.97    1.17
  -7   5  -5    7.49    1.73
  -7   5  -6   14.97    1.94
  -7   5  -6   25.30    2.90
  -7   5  -7    7.61    1.29
  -7   5  -7    8.49    1.37
  -7   5  -8    5.52    0.92
  -7   5  -8    5.05    0.82
  -7   5  -9    1.08    0.27
  -7   4  10   17.11    1.37
  -7   4  10   13.22    1.21
  -7   4   9   11.93    1.36
  -7   4   9   10.52    1.32
  -7   4   8    1.69    0.64
  -7   4   8    2.65    0.72
  -7   4   7   56.76    4.10
  -7   4   7   50.16    3.43
  -7   4   6  120.10    6.18
  -7   4   6  101.67    5.45
  -7   4   5   37.51    3.16
  -7   4   5   30.39    2.87
  -7   4   5   37.07    3.03
  -7   4   4   26.07    2.36
  -7   4   4   24.16    2.53
  -7   4   4   24.42    2.47
  -7   4   3   28.00    2.67
  -7   4   3   29.14    2.78
  -7   4   2   44.26    2.93
  -7   4   2   42.03    3.12
  -7   4   2   40.39    2.65
  -7   4   2   51.00    3.93
  -7   4   2   47.00    3.48
  -7   4   1   -0.10    0.15
  -7   4   1    0.09    0.21
  -7   4   1   -0.20    0.16
  -7   4   1    0.34    0.35
  -7   4   1    0.11    0.17
  -7   4   0   17.19    1.70
  -7   4   0   18.77    1.93
  -7   4   0   21.99    2.15
  -7   4   0   16.94    2.01
  -7   4   0   18.50    1.75
  -7   4   0   19.07    2.13
  -7   4  -1   42.01    3.39
  -7   4  -1   46.75    3.50
  -7   4  -2    3.41    0.75
  -7   4  -2    3.86    1.03
  -7   4  -2    5.18    1.23
  -7   4  -2    3.68    1.00
  -7   4  -3   22.28    2.29
  -7   4  -3   27.62    3.03
  -7   4  -3   22.84    2.57
  -7   4  -4   76.33    4.95
  -7   4  -4   66.63    5.21
  -7   4  -5   77.02    5.48
  -7   4  -5   94.77    5.93
  -7   4  -6   30.08    3.22
  -7   4  -6   31.07    2.84
  -7   4  -7   11.73    1.78
  -7   4  -7   10.46    1.33
  -7   4  -8   10.69    1.37
  -7   4  -9    1.52    0.36
  -7   3  11    1.27    0.27
  -7   3  10    2.84    0.60
  -7   3  10    2.13    0.47
  -7   3   9   18.82    1.88
  -7   3   9   12.25    1.57
  -7   3   8    4.04    0.93
  -7   3   8    3.70    0.92
  -7   3   8    3.76    0.96
  -7   3   7   20.82    2.25
  -7   3   7   20.72    2.26
  -7   3   7   19.11    2.08
  -7   3   6   93.09    5.63
  -7   3   6   82.16    5.12
  -7   3   5  147.27    7.89
  -7   3   5  136.21    7.21
  -7   3   4   27.98    2.43
  -7   3   4   24.74    2.73
  -7   3   4   23.71    2.43
  -7   3   3   20.54    1.88
  -7   3   3   19.17    2.23
  -7   3   3   22.83    2.14
  -7   3   3   18.05    2.17
  -7   3   2    6.36    0.99
  -7   3   2    6.93    1.12
  -7   3   2    5.92    1.08
  -7   3   2    5.41    1.18
  -7   3   1   36.63    2.59
  -7   3   1   32.39    2.55
  -7   3   1   39.56    2.81
  -7   3   1   36.82    3.48
  -7   3   0    1.12    0.40
  -7   3   0    1.26    0.76
  -7   3   0    1.49    0.62
  -7   3  -1   19.95    1.94
  -7   3  -1   19.06    2.19
  -7   3  -2   23.43    2.31
  -7   3  -2   21.04    2.41
  -7   3  -2   22.29    3.04
  -7   3  -3    5.64    1.21
  -7   3  -3    4.89    1.41
  -7   3  -3    5.14    1.21
  -7   3  -4   16.78    2.34
  -7   3  -4   12.13    1.79
  -7   3  -5   51.64    4.48
  -7   3  -5   46.94    3.50
  -7   3  -6   51.26    4.31
  -7   3  -7   30.90    2.85
  -7   3  -8   13.12    1.45
  -7   3  -9   10.70    0.98
  -7   2  11   21.20    1.51
  -7   2  10    6.05    0.94
  -7   2   9   11.78    1.51
  -7   2   9   15.13    1.77
  -7   2   8   34.13    2.82
  -7   2   8   43.11    3.40
  -7   2   7   26.56    2.79
  -7   2   7   22.38    2.36
  -7   2   7   21.31    2.11
  -7   2   6   25.44    2.28
  -7   2   6   28.31    3.05
  -7   2   6   24.95    2.55
  -7   2   5    4.78    1.27
  -7   2   5    4.64    0.94
  -7   2   5    4.82    1.09
  -7   2   4   42.34    3.73
  -7   2   4   51.37    3.30
  -7   2   4   43.15    4.24
  -7   2   4   39.08    3.33
  -7   2   3   67.99    3.91
  -7   2   3   76.47    4.21
  -7   2   3   68.40    4.37
  -7   2   3   61.95    4.44
  -7   2   2   16.66    1.71
  -7   2   2   20.31    2.01
  -7   2   2   13.27    2.12
  -7   2   2   15.33    2.15
  -7   2   1   56.98    3.45
  -7   2   1   56.33    4.37
  -7   2   0   43.95    3.10
  -7   2   0   44.37    4.11
  -7   2   0   48.07    3.97
  -7   2  -1    6.22    1.12
  -7   2  -1    5.09    1.37
  -7   2  -1    6.04    1.24
  -7   2  -2    2.06    0.68
  -7   2  -2    2.31    0.95
  -7   2  -2    1.75    0.62
  -7   2  -3    0.56    0.42
  -7   2  -4    3.56    1.04
  -7   2  -5   54.63    4.44
  -7   2  -6  122.00    6.70
  -7   2  -7   36.48    2.83
  -7   2  -8   10.66    1.19
  -7   2  -9   16.00    1.12
  -7   1  11    6.28    0.81
  -7   1  10    6.42    1.04
  -7   1   9    3.51    0.88
  -7   1   9    3.43    0.80
  -7   1   8    2.13    0.78
  -7   1   8    1.16    0.45
  -7   1   8    1.95    0.64
  -7   1   7    0.40    0.48
  -7   1   7    0.40    0.29
  -7   1   7    0.22    0.21
  -7   1   6    2.17    0.91
  -7   1   6    2.13    0.59
  -7   1   5    7.86    1.81
  -7   1   5    9.82    1.86
  -7   1   5    9.81    1.29
  -7   1   4  206.18   10.37
  -7   1   4  206.34    8.18
  -7   1   3  131.60    6.22
  -7   1   3  130.51    6.06
  -7   1   3  122.91    7.35
  -7   1   3  115.52    5.78
  -7   1   2   53.09    3.40
  -7   1   2   46.83    3.99
  -7   1   2   50.69    4.19
  -7   1   2   44.05    3.03
  -7   1   1   22.70    2.12
  -7   1   1   23.63    2.70
  -7   1   1   25.25    2.83
  -7   1   1   20.73    1.92
  -7   1   0   56.30    3.63
  -7   1   0   51.65    4.31
  -7   1   0   61.27    4.31
  -7   1   0   49.81    3.29
  -7   1  -1   17.54    1.95
  -7   1  -1   16.73    2.39
  -7   1  -1   12.42    1.54
  -7   1  -2    1.90    0.61
  -7   1  -2    2.84    0.79
  -7   1  -2    3.30    1.09
  -7   1  -3    5.27    1.09
  -7   1  -3    6.49    1.34
  -7   1  -4   14.78    2.02
  -7   1  -4    8.89    1.56
  -7   1  -5    2.92    0.92
  -7   1  -5    4.69    1.08
  -7   1  -6   11.43    1.51
  -7   1  -6    8.97    1.39
  -7   1  -7   38.24    2.57
  -7   1  -7   35.07    2.46
  -7   1  -8   32.36    1.89
  -7   1  -8   23.01    1.47
  -7   0  11   12.68    1.22
  -7   0  10   28.90    2.34
  -7   0   9   16.53    1.76
  -7   0   9   18.66    2.12
  -7   0   9   11.97    1.37
  -7   0   8    6.07    1.03
  -7   0   8    5.73    1.07
  -7   0   7    2.94    0.67
  -7   0   6    4.47    0.86
  -7   0   5   35.57    2.61
  -7   0   5   29.73    3.23
  -7   0   4   21.38    2.79
  -7   0   4   23.31    2.07
  -7   0   4   22.75    2.12
  -7   0   3   90.47    4.94
  -7   0   3   78.08    5.59
  -7   0   3   81.86    4.59
  -7   0   2   70.06    4.15
  -7   0   2   62.61    4.75
  -7   0   2   61.05    3.82
  -7   0   1   13.99    1.68
  -7   0   1   12.42    1.94
  -7   0   1   15.05    2.08
  -7   0   1   12.96    1.56
  -7   0   0   15.13    1.77
  -7   0   0   13.78    2.10
  -7   0   0   10.89    1.61
  -7   0   0   15.64    1.75
  -7   0  -1   25.48    2.48
  -7   0  -1   29.67    2.60
  -7   0  -2   25.46    2.55
  -7   0  -2   25.91    2.56
  -7   0  -3    3.30    0.91
  -7   0  -3    3.37    0.93
  -7   0  -4    0.38    0.32
  -7   0  -4    0.13    0.26
  -7   0  -5   -0.13    0.27
  -7   0  -5    0.46    0.32
  -7   0  -6    0.66    0.33
  -7   0  -6    0.95    0.36
  -7   0  -7   15.16    1.30
  -7   0  -7   14.87    1.35
  -7  -1  11    9.49    1.03
  -7  -1  10    6.84    1.09
  -7  -1   9   13.25    1.45
  -7  -1   9   15.55    1.66
  -7  -1   8    8.13    1.17
  -7  -1   7    2.64    0.65
  -7  -1   6    1.23    0.49
  -7  -1   5    1.73    0.57
  -7  -1   4    2.85    0.73
  -7  -1   4    3.17    0.73
  -7  -1   3    5.00    1.06
  -7  -1   3    5.58    1.06
  -7  -1   2   20.42    2.13
  -7  -1   2   21.41    2.14
  -7  -1   1   83.05    4.90
  -7  -1   1   90.30    4.97
  -7  -1   0   63.92    4.17
  -7  -1   0   69.54    4.28
  -7  -1  -1   51.82    3.70
  -7  -1  -1   53.92    3.80
  -7  -1  -2   50.13    3.57
  -7  -1  -2   46.98    3.63
  -7  -1  -3   14.44    1.73
  -7  -1  -3   15.08    1.94
  -7  -1  -4    1.39    0.56
  -7  -1  -4    1.65    0.51
  -7  -1  -5    0.50    0.26
  -7  -1  -5    0.08    0.10
  -7  -1  -6    0.10    0.09
  -7  -1  -6    0.24    0.11
  -7  -1  -7    3.60    0.54
  -7  -2  11   10.51    0.98
  -7  -2  10   14.88    1.53
  -7  -2  10   11.13    1.04
  -7  -2   9   17.29    1.62
  -7  -2   8   25.60    2.05
  -7  -2   7   59.62    3.55
  -7  -2   6   10.58    1.35
  -7  -2   5    4.26    0.88
  -7  -2   4    6.42    1.10
  -7  -2   4    7.24    1.23
  -7  -2   3   13.02    1.71
  -7  -2   2   44.73    3.37
  -7  -2   2   49.03    3.50
  -7  -2   1   50.00    3.55
  -7  -2   1   55.13    3.74
  -7  -2   0   18.04    1.94
  -7  -2   0   20.43    2.16
  -7  -2  -1   19.75    1.98
  -7  -2  -1   19.09    2.11
  -7  -2  -2   39.04    2.81
  -7  -2  -2   38.84    3.13
  -7  -2  -3   27.72    2.18
  -7  -2  -3   30.73    2.62
  -7  -2  -4   13.44    1.31
  -7  -2  -4   15.41    1.63
  -7  -2  -5    3.54    0.66
  -7  -2  -6    0.31    0.14
  -7  -3  10   19.00    1.42
  -7  -3  10   18.47    1.29
  -7  -3   9    7.43    1.02
   7   3  -9    7.53    0.95
   7   3  -8   22.81    1.86
  -7  -3   7   20.03    1.70
   7   3  -7   21.04    1.85
   7   3  -6    6.92    1.05
  -7  -3   6    6.56    1.00
  -7  -3   5    0.73    0.28
  -7  -3   4    3.77    0.86
  -7  -3   4    3.75    0.80
  -7  -3   3    1.24    0.51
  -7  -3   2    4.30    0.95
  -7  -3   1    4.89    1.00
  -7  -3   0   39.58    2.76
  -7  -3   0   42.25    3.19
  -7  -3  -1   42.98    3.19
  -7  -3  -2    8.08    1.21
  -7  -3  -3   20.83    1.86
  -7  -3  -4   40.44    2.46
  -7  -3  -5   18.01    1.29
   7   4  -8    5.16    0.75
   7   4  -7    4.64    0.79
   7   4  -6   24.96    2.03
   7   4  -5   20.27    1.84
  -7  -4   5   19.22    1.67
   7   4  -4   26.42    2.19
  -7  -4   4   27.24    2.13
  -7  -4   3    3.98    0.88
   7   4  -3    3.22    0.71
  -7  -4   2    0.04    0.17
  -7  -4   1    1.39    0.53
  -7  -4   0   14.15    1.63
  -7  -4  -1   19.72    1.83
  -7  -4  -2   21.70    1.78
  -7  -4  -3   24.86    1.72
  -7  -4  -4   23.68    1.41
   7   5  -7   11.06    1.03
   7   5  -6   10.33    1.09
   7   5  -5   19.22    1.61
   7   5  -4    9.48    1.13
   7   5  -3    1.66    0.47
  -7  -5   3    2.27    0.49
  -7  -5   2    1.66    0.43
  -7  -5   1    1.01    0.35
  -7  -5   0    0.75    0.28
  -7  -5  -1    4.32    0.63
   7   5   2   16.75    1.10
  -8  10   1    0.04    0.08
  -8  10   0    1.08    0.29
  -8  10  -1    0.26    0.14
  -8   9   3   50.62    2.90
  -8   9   3   43.49    2.30
  -8   9   2   24.99    2.20
  -8   9   2   23.77    1.76
  -8   9   1    1.67    0.63
  -8   9   1    1.29    0.44
  -8   9   0    0.81    0.57
  -8   9   0    0.77    0.34
  -8   9  -1    2.61    0.66
  -8   9  -2    1.88    0.58
  -8   9  -3    8.77    1.19
  -8   8   6   30.90    1.79
  -8   8   5   21.07    1.60
  -8   8   4   20.62    1.72
  -8   8   4   17.51    1.68
  -8   8   4   16.05    1.40
  -8   8   3   31.56    2.37
  -8   8   3   26.55    2.52
  -8   8   3   26.59    2.05
  -8   8   2   53.88    3.52
  -8   8   2   52.83    3.95
  -8   8   2   51.87    3.33
  -8   8   1   30.51    2.64
  -8   8   1   31.32    2.95
  -8   8   1   32.67    2.69
  -8   8   0    1.75    0.71
  -8   8   0    1.11    0.50
  -8   8  -1    0.04    0.53
  -8   8  -1    0.47    0.35
  -8   8  -2    2.17    0.60
  -8   8  -2    1.62    0.52
  -8   8  -3    0.12    0.09
  -8   8  -3    0.12    0.29
  -8   8  -4    4.71    0.76
  -8   8  -4    5.92    0.97
  -8   8  -5   15.77    1.37
  -8   8  -6    7.22    0.80
  -8   7   7    2.64    0.49
  -8   7   6    4.30    0.71
  -8   7   5   26.42    2.09
  -8   7   4   28.73    2.40
  -8   7   4   34.48    2.57
  -8   7   3   22.67    2.18
  -8   7   3   17.56    2.17
  -8   7   3   23.23    2.27
  -8   7   2   30.26    2.71
  -8   7   2   24.36    2.60
  -8   7   2   31.60    2.92
  -8   7   1   61.60    4.21
  -8   7   1   63.72    4.34
  -8   7   1   65.22    4.75
  -8   7   0   24.73    2.50
  -8   7   0   26.22    2.56
  -8   7   0   27.62    2.44
  -8   7   0   26.81    3.05
  -8   7  -1   11.81    1.52
  -8   7  -1    9.95    1.85
  -8   7  -2    9.09    1.28
  -8   7  -2    7.60    1.43
  -8   7  -3   20.22    1.88
  -8   7  -3   21.46    2.35
  -8   7  -3   23.59    2.43
  -8   7  -4    3.21    0.66
  -8   7  -4    3.21    0.95
  -8   7  -4    2.61    0.68
  -8   7  -5   16.75    1.55
  -8   7  -5   25.03    2.64
  -8   7  -6   18.49    1.54
  -8   7  -6   25.33    2.42
  -8   7  -7    8.92    0.89
  -8   6   8    1.81    0.40
  -8   6   7    3.68    0.69
  -8   6   6    1.17    0.42
  -8   6   5   15.32    1.66
  -8   6   5   12.65    1.52
  -8   6   4   55.06    3.68
  -8   6   4   50.16    3.50
  -8   6   3   26.06    2.55
  -8   6   3   24.64    2.46
  -8   6   2   10.79    1.63
  -8   6   2    8.99    1.46
  -8   6   2   11.09    1.70
  -8   6   1   69.67    4.47
  -8   6   1   55.93    4.00
  -8   6   1   66.54    3.88
  -8   6   1   70.16    4.92
  -8   6   0  124.48    6.66
  -8   6   0  128.89    6.74
  -8   6   0  151.07    6.65
  -8   6   0  143.12    7.95
  -8   6  -1   19.58    2.06
  -8   6  -1   22.73    2.15
  -8   6  -1   21.49    2.80
  -8   6  -2    3.29    0.77
  -8   6  -2    3.27    0.97
  -8   6  -2    3.22    1.03
  -8   6  -3    0.91    0.46
  -8   6  -3    1.22    0.54
  -8   6  -3    0.26    0.22
  -8   6  -4    1.58    0.51
  -8   6  -4    1.86    0.78
  -8   6  -4    1.64    0.47
  -8   6  -5    0.39    0.28
  -8   6  -5    0.68    0.59
  -8   6  -6    3.40    0.67
  -8   6  -6    5.45    1.14
  -8   6  -7    9.46    1.04
  -8   5   9   23.20    1.61
  -8   5   8    3.10    0.64
  -8   5   7    6.32    1.00
  -8   5   6    5.47    0.99
  -8   5   6    4.84    1.07
  -8   5   6    4.58    0.90
  -8   5   5    0.18    0.22
  -8   5   5    0.41    0.22
  -8   5   4   13.46    1.68
  -8   5   4   14.84    1.90
  -8   5   3   51.06    3.86
  -8   5   2   49.51    3.66
  -8   5   2   40.87    2.78
  -8   5   1   23.84    2.34
  -8   5   1   20.60    1.87
  -8   5   0   20.08    2.07
  -8   5   0   26.88    2.20
  -8   5   0   25.28    2.86
  -8   5  -1   21.10    2.04
  -8   5  -1   27.77    2.32
  -8   5  -1   24.77    2.93
  -8   5  -2   36.64    2.72
  -8   5  -2   36.83    2.83
  -8   5  -2   39.59    3.63
  -8   5  -2   40.76    3.76
  -8   5  -3    1.91    0.57
  -8   5  -3    2.03    0.92
  -8   5  -3    1.84    0.67
  -8   5  -4   14.94    1.70
  -8   5  -4   20.96    2.74
  -8   5  -5    8.56    1.28
  -8   5  -5   14.73    2.05
  -8   5  -6    0.11    0.19
  -8   5  -6    0.10    0.13
  -8   5  -7    4.06    0.68
  -8   5  -7    3.33    0.64
  -8   5  -8    2.47    0.42
  -8   4  10   17.68    1.21
  -8   4   9   35.57    2.30
  -8   4   8   51.85    3.19
  -8   4   7    8.07    1.38
  -8   4   7    7.71    1.20
  -8   4   6    3.26    0.88
  -8   4   6    3.75    1.00
  -8   4   5    0.83    0.48
  -8   4   5    0.37    0.30
  -8   4   4   -0.07    0.25
  -8   4   4    0.62    0.36
  -8   4   3    0.97    0.48
  -8   4   3    1.18    0.51
  -8   4   2    2.09    0.56
  -8   4   2    2.10    0.65
  -8   4   2    1.83    0.55
  -8   4   1   11.61    1.40
  -8   4   1   10.76    1.43
  -8   4   1   14.33    1.43
  -8   4   0   16.39    1.71
  -8   4   0   18.80    1.75
  -8   4  -1  118.81    5.45
  -8   4  -1  127.56    6.92
  -8   4  -2   65.69    4.03
  -8   4  -2   62.94    4.54
  -8   4  -3   36.51    2.99
  -8   4  -3   34.63    3.43
  -8   4  -4   14.04    1.89
  -8   4  -4   14.38    1.99
  -8   4  -5   13.83    1.90
  -8   4  -5   14.13    1.70
  -8   4  -6    3.70    0.89
  -8   4  -7    1.60    0.44
  -8   4  -8    7.70    0.76
  -8   3  10    6.47    0.78
  -8   3   9   24.76    1.97
  -8   3   8   43.36    3.12
  -8   3   8   51.95    3.37
  -8   3   7   41.39    3.12
  -8   3   7   40.95    3.29
  -8   3   7   41.69    3.18
  -8   3   6   30.06    2.62
  -8   3   6   25.07    2.73
  -8   3   6   28.88    2.73
  -8   3   5   23.39    2.25
  -8   3   5   17.47    2.33
  -8   3   5   19.26    2.24
  -8   3   4   13.00    1.88
  -8   3   4   14.98    1.77
  -8   3   4   11.14    1.74
  -8   3   3    0.98    0.40
  -8   3   3    1.06    0.52
  -8   3   3    1.36    0.57
  -8   3   2   16.02    1.68
  -8   3   2   11.72    1.52
  -8   3   2   13.39    1.66
  -8   3   2   14.57    2.19
  -8   3   1   34.10    2.59
  -8   3   1   28.20    2.48
  -8   3   1   36.86    3.68
  -8   3   0   42.21    3.03
  -8   3  -1   46.88    3.33
  -8   3  -2   47.51    3.46
  -8   3  -2   36.70    3.11
  -8   3  -3   55.67    4.13
  -8   3  -4    5.39    1.24
  -8   3  -5    9.06    1.58
  -8   3  -6    8.54    1.34
  -8   3  -7    4.39    0.75
  -8   3  -8    0.30    0.13
  -8   2  10    8.03    0.93
  -8   2   9    9.16    1.19
  -8   2   9   12.60    1.42
  -8   2   8   41.69    2.92
  -8   2   8   39.25    2.87
  -8   2   7   53.51    3.49
  -8   2   7   64.59    4.62
  -8   2   7   60.22    4.05
  -8   2   6   13.28    1.56
  -8   2   6   12.11    2.02
  -8   2   6   14.46    1.91
  -8   2   5   25.82    2.92
  -8   2   5   27.57    2.35
  -8   2   5   26.33    2.75
  -8   2   4   19.40    2.29
  -8   2   4   26.21    2.32
  -8   2   4   26.83    2.83
  -8   2   3    5.48    1.03
  -8   2   3    6.08    1.09
  -8   2   3    4.06    0.88
  -8   2   3    4.75    1.29
  -8   2   2    0.94    0.34
  -8   2   2    0.92    0.38
  -8   2   2    0.73    0.33
  -8   2   1    1.51    0.51
  -8   2   1    2.02    0.65
  -8   2   1    2.16    0.93
  -8   2   0   27.57    2.42
  -8   2   0   19.79    2.53
  -8   2  -1    1.14    0.52
  -8   2  -2   11.35    1.69
  -8   2  -3   25.47    2.67
  -8   2  -4   76.41    4.99
  -8   2  -5   42.63    3.27
  -8   2  -6   14.76    1.56
  -8   2  -7   17.06    1.39
  -8   1  11    2.87    0.41
  -8   1  10   13.32    1.29
  -8   1   9    5.71    0.93
  -8   1   9    7.16    1.14
  -8   1   9    4.98    0.73
  -8   1   8   13.54    1.50
  -8   1   8   15.68    2.07
  -8   1   8   12.48    1.51
  -8   1   7    7.19    1.08
  -8   1   7    9.20    1.77
  -8   1   7    7.40    1.27
  -8   1   6   33.15    2.49
  -8   1   6   28.01    3.21
  -8   1   6   35.71    3.18
  -8   1   5   48.01    3.98
  -8   1   5   57.47    3.50
  -8   1   5   61.73    4.58
  -8   1   4   30.77    2.49
  -8   1   4   32.76    3.44
  -8   1   3   11.25    1.52
  -8   1   3   10.68    1.42
  -8   1   3   11.31    2.06
  -8   1   3    7.06    1.12
  -8   1   2   43.97    3.14
  -8   1   2   45.05    3.15
  -8   1   2   42.78    4.11
  -8   1   2   33.13    2.68
  -8   1   1    2.38    0.64
  -8   1   1    3.32    0.81
  -8   1   1    4.07    1.06
  -8   1   0    0.04    0.21
  -8   1   0    0.61    0.34
  -8   1   0    0.12    0.12
  -8   1  -1    2.47    0.69
  -8   1  -1    3.31    0.84
  -8   1  -2   31.58    2.85
  -8   1  -2   27.49    2.56
  -8   1  -3   62.47    4.11
  -8   1  -3   47.45    3.62
  -8   1  -4   68.85    4.02
  -8   1  -4   38.75    3.23
  -8   1  -5   15.03    1.59
  -8   1  -5   15.61    1.67
  -8   1  -6    7.85    0.95
  -8   1  -6    7.28    0.86
  -8   1  -7    9.56    0.85
  -8   0  10   -0.09    0.12
  -8   0   9    1.50    0.54
  -8   0   9    1.26    0.43
  -8   0   9    1.32    0.40
  -8   0   8    5.40    0.89
  -8   0   8    6.44    1.32
  -8   0   8    5.39    0.96
  -8   0   7   21.87    1.90
  -8   0   7   17.91    2.42
  -8   0   7   20.79    2.23
  -8   0   6   52.35    3.31
  -8   0   6   61.32    4.40
  -8   0   6   57.09    4.36
  -8   0   5   63.68    3.78
  -8   0   5   70.68    5.34
  -8   0   4   24.70    2.16
  -8   0   4   27.94    3.41
  -8   0   3   18.85    1.91
  -8   0   3   17.87    2.73
  -8   0   3   18.30    1.90
  -8   0   2   32.56    2.73
  -8   0   2   35.19    3.54
  -8   0   2   30.96    2.60
  -8   0   1    7.43    1.23
  -8   0   1    5.23    1.15
  -8   0   1    6.84    1.15
  -8   0   0    1.16    0.51
  -8   0   0    0.80    0.43
  -8   0   0    1.55    0.51
  -8   0  -1    3.29    0.85
  -8   0  -1    4.25    0.98
  -8   0  -2    1.51    0.57
  -8   0  -2    1.80    0.61
  -8   0  -3    7.94    1.24
  -8   0  -3    7.86    1.34
  -8   0  -4    6.93    1.03
  -8   0  -4    5.98    1.05
  -8   0  -5   28.43    1.98
  -8   0  -5   30.49    2.18
  -8   0  -6   30.67    1.74
  -8   0  -6   31.00    1.78
  -8  -1  10    1.62    0.38
  -8  -1   9    2.03    0.60
  -8  -1   9    1.54    0.42
  -8  -1   9    1.45    0.41
  -8  -1   8    3.44    0.85
  -8  -1   8    3.54    0.71
  -8  -1   8    3.36    0.76
  -8  -1   7    4.84    0.85
  -8  -1   7    4.87    1.00
  -8  -1   7    4.87    1.10
  -8  -1   6    6.19    0.98
  -8  -1   5   40.50    2.82
  -8  -1   4   26.24    2.24
  -8  -1   3   30.34    2.53
  -8  -1   3   35.06    3.65
  -8  -1   3   32.42    2.65
  -8  -1   2   24.01    2.30
  -8  -1   2   18.42    2.28
  -8  -1   2   23.87    2.27
  -8  -1   1   41.47    3.17
  -8  -1   1   42.60    3.22
  -8  -1   1   45.55    3.30
  -8  -1   0    8.57    1.32
  -8  -1   0    8.73    1.36
  -8  -1  -1    7.57    1.21
  -8  -1  -1    8.63    1.38
  -8  -1  -2    0.25    0.16
  -8  -1  -2    0.29    0.18
  -8  -1  -3    3.97    0.82
  -8  -1  -3    4.41    0.78
  -8  -1  -4    3.53    0.68
  -8  -1  -4    2.58    0.51
  -8  -1  -5   12.03    0.94
  -8  -1  -5   13.45    1.15
  -8  -2   9    3.01    0.57
  -8  -2   8    0.96    0.33
  -8  -2   8    1.01    0.38
  -8  -2   7    0.48    0.25
  -8  -2   6    3.08    0.64
  -8  -2   5    6.78    1.02
  -8  -2   4   28.42    2.28
  -8  -2   3   41.18    2.96
  -8  -2   3   46.63    3.71
  -8  -2   3   43.69    3.14
  -8  -2   2   30.91    2.72
  -8  -2   2   42.77    3.07
  -8  -2   1   20.45    2.09
  -8  -2   0   20.27    1.90
  -8  -2   0   21.40    2.14
  -8  -2  -1   19.80    1.75
  -8  -2  -1   21.11    2.07
  -8  -2  -2    0.12    0.12
  -8  -2  -2    0.22    0.16
  -8  -2  -3    0.46    0.26
  -8  -2  -3    0.16    0.13
  -8  -2  -4   -0.06    0.12
  -8  -3   8    2.54    0.60
  -8  -3   7    3.61    0.57
  -8  -3   6    2.68    0.53
  -8  -3   5    0.38    0.24
  -8  -3   4   10.58    1.23
  -8  -3   3    8.92    1.18
  -8  -3   3    9.72    1.29
  -8  -3   3    8.96    1.23
  -8  -3   2   20.72    1.99
  -8  -3   1   16.65    1.75
  -8  -3   0   30.80    2.42
  -8  -3  -1   24.62    2.00
  -8  -3  -2   20.57    1.62
  -8  -3  -3    5.56    0.67
  -8  -4   7    1.55    0.45
  -8  -4   6    2.29    0.55
  -8  -4   5    0.08    0.09
  -8  -4   5    0.41    0.26
  -8  -4   4    0.51    0.18
  -8  -4   4    1.09    0.35
  -8  -4   3   12.43    1.17
  -8  -4   2   26.15    1.86
  -8  -4   1   25.10    1.84
  -8  -4   1   29.82    2.04
  -8  -4   0    4.91    0.72
  -8  -4  -1    8.49    0.83
  -9   9   2   -0.01    0.06
  -9   9   1    0.13    0.11
  -9   9   0   26.82    1.86
  -9   9  -1   27.15    1.93
  -9   9  -2   12.63    1.23
  -9   8   5   21.32    1.44
  -9   8   4   28.84    1.87
  -9   8   4   25.06    1.65
  -9   8   3    0.83    0.32
  -9   8   3    1.10    0.34
  -9   8   2    0.01    0.15
  -9   8   1    0.38    0.34
  -9   8   0    1.53    0.53
  -9   8  -1   11.23    1.45
  -9   8  -2   27.02    2.29
  -9   8  -3   30.44    2.14
  -9   7   6   15.03    1.25
  -9   7   5   31.70    2.13
  -9   7   4   47.17    2.94
  -9   7   4   46.84    3.02
  -9   7   3   26.26    2.25
  -9   7   3   23.24    2.12
  -9   7   2    2.08    0.61
  -9   7   2    2.62    0.75
  -9   7   1    0.09    0.13
  -9   7   1    0.32    0.39
  -9   7   0    0.22    0.39
  -9   7  -1    1.97    0.52
  -9   7  -1    1.62    0.64
  -9   7  -2    6.02    0.93
  -9   7  -2    6.35    1.16
  -9   7  -3   14.12    1.39
  -9   7  -3   13.04    1.39
  -9   7  -4   15.33    1.38
  -9   7  -5    8.55    0.95
  -9   6   8    4.64    0.55
  -9   6   7   22.96    1.64
  -9   6   6   39.39    2.51
  -9   6   5   36.31    2.60
  -9   6   5   36.78    2.68
  -9   6   4   17.20    1.88
  -9   6   4   18.15    1.87
  -9   6   3   23.03    2.29
  -9   6   3   21.86    2.18
  -9   6   2   24.73    2.35
  -9   6   2   20.90    2.29
  -9   6   1   18.28    1.92
  -9   6   1   16.34    2.12
  -9   6   0    1.69    0.54
  -9   6   0    2.86    0.65
  -9   6   0    2.33    0.83
  -9   6  -1    8.76    1.18
  -9   6  -1    7.86    1.56
  -9   6  -2    1.07    0.40
  -9   6  -2    0.91    0.44
  -9   6  -2    1.37    0.65
  -9   6  -3   30.80    2.24
  -9   6  -3   26.32    2.04
  -9   6  -4   24.11    1.92
  -9   6  -5   11.27    1.19
  -9   6  -6   28.02    1.78
  -9   5   8    0.50    0.25
  -9   5   7    7.78    1.01
  -9   5   6   23.16    2.03
  -9   5   6   23.11    2.02
  -9   5   5   10.77    1.48
  -9   5   5   12.63    1.60
  -9   5   5   13.80    1.60
  -9   5   4   26.90    2.32
  -9   5   4   24.92    2.47
  -9   5   4   24.69    2.30
  -9   5   3   40.89    3.22
  -9   5   3   35.65    2.98
  -9   5   2   50.99    3.54
  -9   5   2   59.65    4.17
  -9   5   1   18.03    1.82
  -9   5   1   19.67    1.72
  -9   5   1   21.02    2.52
  -9   5   0    6.39    0.95
  -9   5   0    6.76    1.48
  -9   5  -1    2.23    0.56
  -9   5  -1    1.79    0.49
  -9   5  -1    2.50    0.91
  -9   5  -2    0.24    0.16
  -9   5  -2    0.31    0.25
  -9   5  -2    0.44    0.38
  -9   5  -3    2.58    0.61
  -9   5  -3    3.38    0.71
  -9   5  -4    2.73    0.59
  -9   5  -4    3.27    0.70
  -9   5  -5   15.50    1.42
  -9   5  -5   16.52    1.60
  -9   5  -6    8.27    0.95
  -9   4   9    1.67    0.35
  -9   4   8    7.72    0.95
  -9   4   7    1.19    0.43
  -9   4   7    0.73    0.37
  -9   4   7    0.92    0.40
  -9   4   6   10.69    1.50
  -9   4   6    9.06    1.38
  -9   4   5   28.01    2.48
  -9   4   5   21.01    2.33
  -9   4   4   26.05    2.38
  -9   4   4   32.13    2.84
  -9   4   3   25.04    2.36
  -9   4   3   25.54    2.23
  -9   4   2   24.02    2.13
  -9   4   2   26.38    2.14
  -9   4   1   26.16    2.16
  -9   4   0   23.93    2.10
  -9   4   0   26.91    2.04
  -9   4  -1    8.93    1.23
  -9   4  -1    8.29    1.10
  -9   4  -1    8.76    1.51
  -9   4  -2    5.50    1.01
  -9   4  -2    4.69    0.84
  -9   4  -2    5.55    1.05
  -9   4  -3    5.51    1.03
  -9   4  -3    5.08    0.90
  -9   4  -4    0.17    0.20
  -9   4  -4    0.07    0.18
  -9   4  -5    3.66    0.74
  -9   4  -5    2.44    0.59
  -9   4  -6    5.70    0.75
  -9   4  -6    5.78    0.77
  -9   3   9    3.43    0.55
  -9   3   8    4.01    0.74
  -9   3   8    2.73    0.61
  -9   3   7    0.02    0.29
  -9   3   7    0.35    0.28
  -9   3   6    1.51    0.58
  -9   3   6    1.19    0.44
  -9   3   5    1.17    0.56
  -9   3   5    0.93    0.38
  -9   3   5    1.69    0.69
  -9   3   4    1.90    0.65
  -9   3   4    2.57    0.68
  -9   3   4    2.23    0.73
  -9   3   3   25.03    2.19
  -9   3   3   29.50    2.43
  -9   3   3   28.14    3.04
  -9   3   2   32.45    2.46
  -9   3   2   25.80    2.28
  -9   3   1   59.49    3.60
  -9   3   1   52.52    3.38
  -9   3   0   40.82    2.96
  -9   3  -1   32.77    2.61
  -9   3  -1   20.62    2.13
  -9   3  -2    6.31    1.14
  -9   3  -2    6.75    1.03
  -9   3  -3   13.63    1.75
  -9   3  -4    3.57    0.87
  -9   3  -5   -0.11    0.20
  -9   3  -6   17.78    1.33
  -9   3  -6   15.40    1.17
  -9   2   9   21.62    1.62
  -9   2   8    5.96    0.98
  -9   2   8    3.85    0.71
  -9   2   7    1.96    0.66
  -9   2   7    2.10    0.54
  -9   2   7    2.55    0.68
  -9   2   6    7.85    1.10
  -9   2   6    6.45    1.22
  -9   2   6    7.68    1.31
  -9   2   5    2.78    0.75
  -9   2   5    2.34    0.59
  -9   2   5    3.51    1.04
  -9   2   4   14.24    1.59
  -9   2   4   15.93    2.30
  -9   2   3   17.46    1.80
  -9   2   3   15.83    2.48
  -9   2   2   21.07    2.06
  -9   2   2   21.89    2.07
  -9   2   2   25.56    3.13
  -9   2   1   22.99    2.12
  -9   2   1   17.15    1.85
  -9   2   0   32.67    2.63
  -9   2   0   24.68    2.25
  -9   2  -1   24.32    2.33
  -9   2  -1   22.08    2.08
  -9   2  -2   30.26    2.69
  -9   2  -3   15.38    1.81
  -9   2  -4    9.39    1.25
  -9   2  -5    2.52    0.53
  -9   2  -5    1.86    0.38
  -9   2  -6    0.03    0.05
  -9   1   9   22.21    1.60
  -9   1   9   22.84    1.66
  -9   1   8   11.70    1.24
  -9   1   8   10.32    1.32
  -9   1   8    9.77    1.11
  -9   1   7   10.56    1.21
  -9   1   7   10.61    1.47
  -9   1   7   12.18    1.50
  -9   1   6   16.99    1.59
  -9   1   6   18.87    1.88
  -9   1   6   18.81    2.18
  -9   1   5    4.49    0.82
  -9   1   5    5.84    1.30
  -9   1   4    0.00    0.10
  -9   1   4    0.17    0.45
  -9   1   3    5.08    0.92
  -9   1   3    7.53    1.73
  -9   1   2   12.08    1.54
  -9   1   2   11.21    1.44
  -9   1   2   13.24    2.08
  -9   1   1    6.35    1.08
  -9   1   1    8.30    1.26
  -9   1   1    6.23    1.25
  -9   1   1    6.02    1.00
  -9   1   0   17.07    1.87
  -9   1   0   17.98    1.96
  -9   1   0   16.64    1.78
  -9   1  -1   33.95    2.78
  -9   1  -1   34.19    2.84
  -9   1  -1   35.31    2.74
  -9   1  -2   60.31    3.76
  -9   1  -2   51.46    3.61
  -9   1  -2   59.63    3.72
  -9   1  -3   18.19    1.76
  -9   1  -4    7.12    0.93
  -9   1  -5    4.47    0.58
  -9   0   9   10.45    0.97
  -9   0   8   31.00    2.01
  -9   0   8   28.48    2.03
  -9   0   7   21.72    1.75
  -9   0   7   24.55    2.26
  -9   0   6    5.14    0.80
  -9   0   6    6.00    1.30
  -9   0   5    7.63    1.04
  -9   0   5    6.42    1.54
  -9   0   4   24.04    2.02
  -9   0   4   28.51    3.43
  -9   0   3    0.88    0.37
  -9   0   3    2.53    0.95
  -9   0   2    0.76    0.40
  -9   0   2    1.17    0.42
  -9   0   2    1.45    0.60
  -9   0   1   14.46    1.68
  -9   0   1   15.15    1.76
  -9   0   1   11.48    1.48
  -9   0   1   16.52    1.77
  -9   0   0    9.46    1.32
  -9   0   0   13.53    1.63
  -9   0  -1   28.25    2.33
  -9   0  -1   25.95    2.39
  -9   0  -2   18.39    1.69
  -9   0  -2   16.30    1.77
  -9   0  -3   20.10    1.59
  -9   0  -3   21.94    1.75
  -9   0  -3   21.21    1.79
  -9   0  -4   10.85    0.93
  -9  -1   8   21.27    1.52
  -9  -1   8   21.69    1.72
  -9  -1   7   42.29    2.49
  -9  -1   7   50.50    3.39
  -9  -1   6   13.18    1.29
  -9  -1   6   14.64    2.05
  -9  -1   5    5.57    0.86
  -9  -1   5    6.93    1.50
  -9  -1   4    7.79    1.05
  -9  -1   4   10.00    1.73
  -9  -1   3   22.18    1.96
  -9  -1   3   27.46    2.61
  -9  -1   2    0.17    0.19
  -9  -1   2    0.26    0.24
  -9  -1   2    0.18    0.20
  -9  -1   1    3.28    0.78
  -9  -1   1    3.60    0.82
  -9  -1   0    1.06    0.45
  -9  -1  -1    3.60    0.78
  -9  -1  -1    4.21    0.73
  -9  -1  -2   15.23    1.26
  -9  -1  -2   17.27    1.56
  -9  -1  -3   27.21    1.67
  -9  -1  -3   30.55    1.81
  -9  -2   7   19.22    1.35
  -9  -2   7   25.23    2.06
  -9  -2   6   24.23    1.66
  -9  -2   6   34.58    2.76
  -9  -2   5    7.79    0.92
  -9  -2   5    9.86    1.45
  -9  -2   4    7.37    0.95
  -9  -2   4   10.06    1.33
  -9  -2   3   18.06    1.61
  -9  -2   3   18.39    1.64
  -9  -2   2    6.01    0.95
  -9  -2   1    3.49    0.70
  -9  -2   1    3.47    0.72
  -9  -2   0    4.68    0.82
  -9  -2   0    5.38    0.84
  -9  -2  -1    4.70    0.72
  -9  -2  -1    4.10    0.66
  -9  -2  -2    1.84    0.35
  -9  -2  -2    1.65    0.33
  -9  -3   5   14.18    1.19
  -9  -3   4   14.60    1.14
  -9  -3   3    4.73    0.65
  -9  -3   2   23.26    1.59
  -9  -3   1   12.79    1.08
  -9  -3   0    0.28    0.08
 -10   8   2   15.63    1.21
 -10   8   1   17.21    1.41
 -10   8   0   11.37    1.17
 -10   8  -1    9.73    1.06
 -10   7   5    1.60    0.35
 -10   7   4    0.44    0.19
 -10   7   4    0.11    0.10
 -10   7   2    0.45    0.18
 -10   7   1   11.38    1.36
 -10   7   0   26.08    2.24
 -10   7  -1   27.65    2.17
 -10   6   6   24.50    1.60
 -10   6   5   17.89    1.54
 -10   6   5   17.95    1.50
 -10   6   4    1.41    0.41
 -10   6   4    1.66    0.50
 -10   6   3    0.66    0.29
 -10   6   3    0.90    0.38
 -10   6   2    0.14    0.17
 -10   6   2    0.22    0.26
 -10   6   1    5.40    1.16
 -10   6   0   11.23    1.73
 -10   6  -1   13.68    1.45
 -10   6  -2   22.48    1.72
 -10   6  -3    7.88    0.94
 -10   5   7   10.38    0.93
 -10   5   6   18.93    1.58
 -10   5   6   18.15    1.45
 -10   5   5   23.22    2.00
 -10   5   5   24.93    2.00
 -10   5   4   14.49    1.59
 -10   5   4   16.29    1.70
 -10   5   3    7.58    1.09
 -10   5   3    7.09    1.19
 -10   5   2    0.52    0.12
 -10   5   2    0.16    0.19
 -10   5   1    1.37    0.55
 -10   5   0    0.24    0.25
 -10   5  -1   15.65    1.42
 -10   5  -1   18.99    1.95
 -10   5  -2   19.34    1.59
 -10   5  -3   10.54    1.11
 -10   4   7   17.94    1.44
 -10   4   6   18.77    1.60
 -10   4   6   16.78    1.63
 -10   4   6   17.12    1.53
 -10   4   5   16.84    1.62
 -10   4   5   16.50    1.70
 -10   4   5   17.79    1.74
 -10   4   4   29.91    2.27
 -10   4   4   36.02    2.48
 -10   4   4   33.14    2.69
 -10   4   3   13.19    1.37
 -10   4   3   15.10    1.91
 -10   4   2    8.79    1.58
 -10   4   1    3.07    1.00
 -10   4   0    0.35    0.25
 -10   4  -1    2.17    0.56
 -10   4  -1    2.14    0.58
 -10   4  -2    7.66    1.05
 -10   4  -3   14.32    1.42
 -10   3   7   21.44    1.60
 -10   3   7   21.02    1.64
 -10   3   7   21.71    1.50
 -10   3   6    4.07    0.75
 -10   3   6    3.16    0.63
 -10   3   5    9.71    1.16
 -10   3   5    9.75    1.14
 -10   3   4   22.55    1.86
 -10   3   3   33.08    2.31
 -10   3   2   21.04    1.76
 -10   3   1    5.58    0.83
 -10   3   1    6.16    1.16
 -10   3   0    1.34    0.46
 -10   3   0    0.80    0.37
 -10   3  -1    4.13    0.84
 -10   3  -2    0.02    0.12
 -10   3  -3    1.85    0.52
 -10   3  -4   19.03    1.40
 -10   2   7    0.82    0.31
 -10   2   6    4.56    0.71
 -10   2   5   20.59    1.68
 -10   2   4   14.90    1.43
 -10   2   3   39.30    2.58
 -10   2   2   40.45    2.65
 -10   2   1   17.01    1.61
 -10   2   0    4.91    0.92
 -10   2   0    3.71    0.68
 -10   2  -1    5.39    0.94
 -10   2  -2    4.05    0.78
 -10   2  -3    0.32    0.09
 -10   1   7    3.01    0.54
 -10   1   6   21.32    1.60
 -10   1   5   28.93    2.01
 -10   1   5   36.23    3.21
 -10   1   4    5.71    0.85
 -10   1   4    7.82    1.55
 -10   1   3    3.86    0.71
 -10   1   2   25.22    2.04
 -10   1   1   29.22    2.27
 -10   1   0   22.24    1.92
 -10   1  -1    5.61    0.89
 -10   1  -1    4.95    0.76
 -10   1  -2    5.83    0.79
 -10   0   7    4.39    0.60
 -10   0   6    1.06    0.30
 -10   0   6    1.16    0.45
 -10   0   5    5.06    0.72
 -10   0   5    6.32    1.17
 -10   0   4    6.98    0.91
 -10   0   4    9.85    1.46
 -10   0   3    0.90    0.33
 -10   0   2    5.93    0.91
 -10   0   1   34.70    2.45
 -10   0   0   24.57    1.90
 -10  -1   5    2.58    0.45
 -10  -1   4    3.58    0.57
 -10  -1   3    8.99    0.99
 -10  -1   2    4.19    0.67
 -10  -1   1    6.62    0.82
 -11   5   3    0.08    0.20
 -11   5   2   11.27    1.60
 -11   5   1   20.44    2.05
 -11   4   4    0.16    0.16
 -11   4   3    1.27    0.60
 -11   4   2   -0.30    0.36
 -11   4   1   25.19    2.07
 -11   3   4    0.78    0.34
 -11   3   3    0.07    0.16
 -11   3   2    0.53    0.30
   0   0   0    0.00    0.00


TITL A23112204A0724 in P-1
REM P-1 (#2 in standard setting)
CELL 1.54184   8.932926   9.259065  11.000453  97.8168  98.3599 109.2275
ZERR    2.00   0.000369   0.000301   0.000428   0.0030   0.0033   0.0035
LATT  1
SFAC C H N F P Ag
UNIT 22.00 34.00 10.00 12.00 2.00 2.00
REM  CrysAlisPro recorded range (K): Min=149.9; max=150.1; aver:150.0
TEMP -123
TREF
HKLF 4
END
_computing_structure_solution     'SHELXT 2014/5 (Sheldrick, 2014)'
_computing_structure_solution     'SHELXT 2018/2 (Sheldrick, 2018)'
;
_shelx_hkl_checksum              13193
_olex2_submission_special_instructions 'No special instructions were received'
_oxdiff_exptl_absorpt_empirical_details 
;
Empirical correction (ABSPACK) includes:
- Absorption correction using spherical harmonics
- Frame scaling
- Detector area scaling
;
_oxdiff_exptl_absorpt_empirical_full_max 700.704
_oxdiff_exptl_absorpt_empirical_full_min 0.507
####################################################################### 
# 
# This file contains crystal structure data downloaded from the 
# Cambridge Structural Database (CSD) hosted by the Cambridge 
# Crystallographic Data Centre (CCDC).
# 
# Full information about CCDC data access policies and citation 
# guidelines are available at http://www.ccdc.cam.ac.uk/access/V1 
# 
# Audit and citation data items may have been added by the CCDC. 
# Please retain this information to preserve the provenance of 
# this file and to allow appropriate attribution of the data. 
# 
#######################################################################

data_b23110105a1132_0m
_database_code_depnum_ccdc_archive 'CCDC 2343004'
loop_
_audit_author_name
_audit_author_address
'zhe chen'
;sun yat sen university
China
;
_audit_update_record             
;
2024-03-25 deposited with the CCDC.	2024-11-21 downloaded from the CCDC.
;
_audit_creation_date             2023-12-03
_audit_creation_method           
;
Olex2 1.5
(compiled 2023.08.24 svn.re1ec1418 for OlexSys, GUI svn.r6817)
;
_shelx_SHELXL_version_number     2018/3
_chemical_name_common            ?
_chemical_name_systematic        ?
_chemical_formula_moiety         '4(C10 H16 Ag N4), 4(F6 P)'
_chemical_formula_sum            'C40 H64 Ag4 F24 N16 P4'
_chemical_formula_weight         1780.43
_chemical_melting_point          ?
loop_
_atom_type_symbol
_atom_type_description
_atom_type_scat_dispersion_real
_atom_type_scat_dispersion_imag
_atom_type_scat_source
Ag Ag 0.0782 3.3823 'International Tables Vol C Tables 4.2.6.8 and 6.1.1.4'
C C 0.0137 0.0067 'International Tables Vol C Tables 4.2.6.8 and 6.1.1.4'
F F 0.0583 0.0400 'International Tables Vol C Tables 4.2.6.8 and 6.1.1.4'
N N 0.0241 0.0134 'International Tables Vol C Tables 4.2.6.8 and 6.1.1.4'
P P 0.2543 0.3332 'International Tables Vol C Tables 4.2.6.8 and 6.1.1.4'
H H 0.0000 0.0000 'International Tables Vol C Tables 4.2.6.8 and 6.1.1.4'

_shelx_space_group_comment       
;
The symmetry employed for this shelxl refinement is uniquely defined
by the following loop, which should always be used as a source of
symmetry information in preference to the above space-group names.
They are only intended as comments.
;
_space_group_crystal_system      monoclinic
_space_group_IT_number           15
_space_group_name_H-M_alt        'C 1 2/c 1'
_space_group_name_Hall           '-C 2yc'
loop_
_space_group_symop_operation_xyz
'x, y, z'
'-x, y, -z+1/2'
'x+1/2, y+1/2, z'
'-x+1/2, y+1/2, -z+1/2'
'-x, -y, -z'
'x, -y, z-1/2'
'-x+1/2, -y+1/2, -z'
'x+1/2, -y+1/2, z-1/2'

_cell_length_a                   11.2729(13)
_cell_length_b                   21.486(2)
_cell_length_c                   6.9612(7)
_cell_angle_alpha                90
_cell_angle_beta                 111.597(5)
_cell_angle_gamma                90
_cell_volume                     1567.7(3)
_cell_formula_units_Z            1
_cell_measurement_reflns_used    5930
_cell_measurement_temperature    150.00
_cell_measurement_theta_max      59.181
_cell_measurement_theta_min      4.082
_shelx_estimated_absorpt_T_max   0.794
_shelx_estimated_absorpt_T_min   0.689
_exptl_absorpt_coefficient_mu    8.057
_exptl_absorpt_correction_T_max  0.7516
_exptl_absorpt_correction_T_min  0.4983
_exptl_absorpt_correction_type   multi-scan
_exptl_absorpt_process_details   
;
SADABS-2016/2 (Bruker,2016/2) was used for absorption correction.
wR2(int) was 0.1694 before and 0.0941 after correction.
The Ratio of minimum to maximum transmission is 0.6630.
The \l/2 correction factor is Not present.
;
_exptl_absorpt_special_details   ?
_exptl_crystal_colour            colourless
_exptl_crystal_colour_primary    colourless
_exptl_crystal_density_diffrn    1.886
_exptl_crystal_density_meas      ?
_exptl_crystal_density_method    ?
_exptl_crystal_description       BLOCK
_exptl_crystal_F_000             880
_exptl_crystal_size_max          0.05
_exptl_crystal_size_mid          0.04
_exptl_crystal_size_min          0.03
_exptl_transmission_factor_max   ?
_exptl_transmission_factor_min   ?
_diffrn_reflns_av_R_equivalents  0.0663
_diffrn_reflns_av_unetI/netI     0.0421
_diffrn_reflns_Laue_measured_fraction_full 0.996
_diffrn_reflns_Laue_measured_fraction_max 0.996
_diffrn_reflns_limit_h_max       13
_diffrn_reflns_limit_h_min       -13
_diffrn_reflns_limit_k_max       25
_diffrn_reflns_limit_k_min       -25
_diffrn_reflns_limit_l_max       8
_diffrn_reflns_limit_l_min       -7
_diffrn_reflns_number            7706
_diffrn_reflns_point_group_measured_fraction_full 0.996
_diffrn_reflns_point_group_measured_fraction_max 0.996
_diffrn_reflns_theta_full        52.942
_diffrn_reflns_theta_max         52.942
_diffrn_reflns_theta_min         4.083
_diffrn_ambient_temperature      150.00
_diffrn_detector_area_resol_mean ?
_diffrn_measured_fraction_theta_full 0.996
_diffrn_measured_fraction_theta_max 0.996
_diffrn_measurement_device_type  ?
_diffrn_measurement_method       ?
_diffrn_radiation_type           GaK\a
_diffrn_radiation_wavelength     1.34138
_diffrn_source                   ?
_diffrn_source_current           3.57
_diffrn_source_power             0.24947159999999996
_diffrn_source_voltage           69.88
_reflns_Friedel_coverage         0.000
_reflns_Friedel_fraction_full    .
_reflns_Friedel_fraction_max     .
_reflns_number_gt                1162
_reflns_number_total             1385
_reflns_special_details          
;
 Reflections were merged by SHELXL according to the crystal
 class for the calculation of statistics and refinement.
 
 _reflns_Friedel_fraction is defined as the number of unique
 Friedel pairs measured divided by the number that would be
 possible theoretically, ignoring centric projections and
 systematic absences.
;
_reflns_threshold_expression     'I > 2\s(I)'
_computing_cell_refinement       'SAINT V8.38A (Bruker, 2018)'
_computing_data_collection       ?
_computing_data_reduction        'SAINT V8.38A (Bruker, 2018)'
_computing_molecular_graphics    'Olex2 1.5 (Dolomanov et al., 2009)'
_computing_publication_material  'Olex2 1.5 (Dolomanov et al., 2009)'
_computing_structure_refinement  'SHELXL 2018/3 (Sheldrick, 2015)'
_computing_structure_solution    'SHELXT 2018/2 (Sheldrick, 2018)'
_refine_diff_density_max         0.938
_refine_diff_density_min         -0.918
_refine_diff_density_rms         0.157
_refine_ls_extinction_coef       0.0014(3)
_refine_ls_extinction_expression Fc^*^=kFc[1+0.001xFc^2^\l^3^/sin(2\q)]^-1/4^
_refine_ls_extinction_method     'SHELXL-2018/3 (Sheldrick 2018)'
_refine_ls_goodness_of_fit_ref   1.145
_refine_ls_hydrogen_treatment    constr
_refine_ls_matrix_type           full
_refine_ls_number_parameters     105
_refine_ls_number_reflns         1385
_refine_ls_number_restraints     0
_refine_ls_R_factor_all          0.0584
_refine_ls_R_factor_gt           0.0498
_refine_ls_restrained_S_all      1.145
_refine_ls_shift/su_max          0.000
_refine_ls_shift/su_mean         0.000
_refine_ls_structure_factor_coef Fsqd
_refine_ls_weighting_details     
'w=1/[\s^2^(Fo^2^)+(0.0919P)^2^+2.6239P] where P=(Fo^2^+2Fc^2^)/3'
_refine_ls_weighting_scheme      calc
_refine_ls_wR_factor_gt          0.1459
_refine_ls_wR_factor_ref         0.1539
_refine_special_details          ?
_olex2_refinement_description    
;
1. Fixed Uiso
 At 1.2 times of:
  All C(H) groups
 At 1.5 times of:
  All C(H,H,H) groups
2.a Aromatic/amide H refined with riding coordinates:
 C00A(H00D), C00B(H00E)
2.b Idealised Me refined as rotating group:
 C009(H00A,H00B,H00C), C00C(H00F,H00G,H00H)
;
_atom_sites_solution_hydrogens   geom
_atom_sites_solution_primary     dual
_atom_sites_solution_secondary   ?
loop_
_atom_site_label
_atom_site_type_symbol
_atom_site_fract_x
_atom_site_fract_y
_atom_site_fract_z
_atom_site_U_iso_or_equiv
_atom_site_adp_type
_atom_site_occupancy
_atom_site_site_symmetry_order
_atom_site_calc_flag
_atom_site_refinement_flags_posn
_atom_site_refinement_flags_adp
_atom_site_refinement_flags_occupancy
_atom_site_disorder_assembly
_atom_site_disorder_group
Ag01 Ag 0.500000 0.500000 0.500000 0.0508(4) Uani 1 2 d S . P . .
P002 P 0.500000 0.14366(8) 0.250000 0.0499(6) Uani 1 2 d S T P . .
F003 F 0.3958(4) 0.19620(16) 0.1541(6) 0.0811(12) Uani 1 1 d . . . . .
F004 F 0.5295(5) 0.1446(3) 0.0434(6) 0.0834(13) Uani 1 1 d . . . . .
F005 F 0.3949(4) 0.09201(17) 0.1544(7) 0.0857(12) Uani 1 1 d . . . . .
N006 N 0.2842(5) 0.40161(18) 0.3906(7) 0.0486(11) Uani 1 1 d . . . . .
N7 N 0.4666(5) 0.3569(3) 0.4802(6) 0.0506(12) Uani 1 1 d . . . . .
C008 C 0.4105(6) 0.4135(2) 0.4546(8) 0.0492(12) Uani 1 1 d . . . . .
C009 C 0.1863(5) 0.4494(3) 0.3467(9) 0.0553(14) Uani 1 1 d . . . . .
H00A H 0.226344 0.490621 0.365540 0.083 Uiso 1 1 calc R U . . .
H00B H 0.140432 0.444759 0.441139 0.083 Uiso 1 1 calc R U . . .
H00C H 0.126298 0.445107 0.203811 0.083 Uiso 1 1 calc R U . . .
C00A C 0.2628(6) 0.3387(2) 0.3748(8) 0.0534(14) Uani 1 1 d . . . . .
H00D H 0.182110 0.318624 0.331834 0.064 Uiso 1 1 calc R U . . .
C00B C 0.3767(6) 0.3110(3) 0.4313(8) 0.0560(15) Uani 1 1 d . . . . .
H00E H 0.392115 0.267495 0.436430 0.067 Uiso 1 1 calc R U . . .
C00C C 0.6050(7) 0.3468(3) 0.5504(9) 0.0586(16) Uani 1 1 d . . . . .
H00F H 0.642937 0.378413 0.489056 0.088 Uiso 1 1 calc R U . . .
H00G H 0.621755 0.305344 0.507554 0.088 Uiso 1 1 calc R U . . .
H00H H 0.642567 0.349978 0.701315 0.088 Uiso 1 1 calc R U . . .

loop_
_atom_site_aniso_label
_atom_site_aniso_U_11
_atom_site_aniso_U_22
_atom_site_aniso_U_33
_atom_site_aniso_U_23
_atom_site_aniso_U_13
_atom_site_aniso_U_12
Ag01 0.0755(6) 0.0361(5) 0.0538(5) -0.00245(18) 0.0388(4) -0.0063(2)
P002 0.0774(14) 0.0319(9) 0.0572(12) 0.000 0.0443(11) 0.000
F003 0.116(3) 0.055(2) 0.073(2) 0.0044(17) 0.037(2) 0.027(2)
F004 0.119(3) 0.085(3) 0.075(2) -0.010(2) 0.071(2) -0.010(3)
F005 0.101(3) 0.053(2) 0.112(3) -0.013(2) 0.050(3) -0.024(2)
N006 0.073(3) 0.035(2) 0.052(2) -0.0019(18) 0.040(2) -0.002(2)
N7 0.079(3) 0.041(3) 0.047(3) -0.0038(17) 0.040(2) -0.006(2)
C008 0.081(4) 0.036(3) 0.044(3) 0.000(2) 0.039(3) 0.004(3)
C009 0.070(4) 0.045(3) 0.061(3) -0.003(2) 0.036(3) -0.002(3)
C00A 0.085(4) 0.039(3) 0.050(3) -0.007(2) 0.042(3) -0.011(3)
C00B 0.100(5) 0.036(3) 0.051(3) -0.005(2) 0.050(3) -0.004(3)
C00C 0.082(4) 0.060(4) 0.050(3) 0.003(3) 0.043(3) 0.010(3)

_geom_special_details            
;
 All esds (except the esd in the dihedral angle between two l.s. planes)
 are estimated using the full covariance matrix.  The cell esds are taken
 into account individually in the estimation of esds in distances, angles
 and torsion angles; correlations between esds in cell parameters are only
 used when they are defined by crystal symmetry.  An approximate (isotropic)
 treatment of cell esds is used for estimating esds involving l.s. planes.
;
loop_
_geom_bond_atom_site_label_1
_geom_bond_atom_site_label_2
_geom_bond_distance
_geom_bond_site_symmetry_2
_geom_bond_publ_flag
Ag01 C008 2.082(5) 5_666 ?
Ag01 C008 2.082(5) . ?
P002 F003 1.588(4) . ?
P002 F003 1.588(4) 2_655 ?
P002 F004 1.591(3) 2_655 ?
P002 F004 1.591(3) . ?
P002 F005 1.580(4) 2_655 ?
P002 F005 1.581(4) . ?
N006 C008 1.351(7) . ?
N006 C009 1.455(7) . ?
N006 C00A 1.370(6) . ?
N7 C008 1.352(8) . ?
N7 C00B 1.365(8) . ?
N7 C00C 1.469(8) . ?
C009 H00A 0.9800 . ?
C009 H00B 0.9800 . ?
C009 H00C 0.9800 . ?
C00A H00D 0.9500 . ?
C00A C00B 1.336(9) . ?
C00B H00E 0.9500 . ?
C00C H00F 0.9800 . ?
C00C H00G 0.9800 . ?
C00C H00H 0.9800 . ?

loop_
_geom_angle_atom_site_label_1
_geom_angle_atom_site_label_2
_geom_angle_atom_site_label_3
_geom_angle
_geom_angle_site_symmetry_1
_geom_angle_site_symmetry_3
_geom_angle_publ_flag
C008 Ag01 C008 180.0 5_666 . ?
F003 P002 F003 89.4(3) . 2_655 ?
F003 P002 F004 90.2(2) 2_655 . ?
F003 P002 F004 88.8(2) . . ?
F003 P002 F004 90.2(2) . 2_655 ?
F003 P002 F004 88.8(2) 2_655 2_655 ?
F004 P002 F004 178.6(4) 2_655 . ?
F005 P002 F003 89.9(2) 2_655 2_655 ?
F005 P002 F003 179.2(2) 2_655 . ?
F005 P002 F003 179.2(2) . 2_655 ?
F005 P002 F003 89.9(2) . . ?
F005 P002 F004 90.9(3) 2_655 . ?
F005 P002 F004 90.1(2) 2_655 2_655 ?
F005 P002 F004 90.9(3) . 2_655 ?
F005 P002 F004 90.1(2) . . ?
F005 P002 F005 90.8(3) 2_655 . ?
C008 N006 C009 124.1(4) . . ?
C008 N006 C00A 110.3(5) . . ?
C00A N006 C009 125.6(5) . . ?
C008 N7 C00B 110.4(5) . . ?
C008 N7 C00C 124.4(5) . . ?
C00B N7 C00C 125.2(5) . . ?
N006 C008 Ag01 127.8(4) . . ?
N006 C008 N7 105.0(5) . . ?
N7 C008 Ag01 127.3(4) . . ?
N006 C009 H00A 109.5 . . ?
N006 C009 H00B 109.5 . . ?
N006 C009 H00C 109.5 . . ?
H00A C009 H00B 109.5 . . ?
H00A C009 H00C 109.5 . . ?
H00B C009 H00C 109.5 . . ?
N006 C00A H00D 126.5 . . ?
C00B C00A N006 107.1(5) . . ?
C00B C00A H00D 126.5 . . ?
N7 C00B H00E 126.4 . . ?
C00A C00B N7 107.3(5) . . ?
C00A C00B H00E 126.4 . . ?
N7 C00C H00F 109.5 . . ?
N7 C00C H00G 109.5 . . ?
N7 C00C H00H 109.5 . . ?
H00F C00C H00G 109.5 . . ?
H00F C00C H00H 109.5 . . ?
H00G C00C H00H 109.5 . . ?

loop_
_geom_torsion_atom_site_label_1
_geom_torsion_atom_site_label_2
_geom_torsion_atom_site_label_3
_geom_torsion_atom_site_label_4
_geom_torsion
_geom_torsion_site_symmetry_1
_geom_torsion_site_symmetry_2
_geom_torsion_site_symmetry_3
_geom_torsion_site_symmetry_4
_geom_torsion_publ_flag
N006 C00A C00B N7 -0.3(5) . . . . ?
C008 N006 C00A C00B 0.6(6) . . . . ?
C008 N7 C00B C00A -0.2(5) . . . . ?
C009 N006 C008 Ag01 -1.8(7) . . . . ?
C009 N006 C008 N7 179.0(4) . . . . ?
C009 N006 C00A C00B -179.1(4) . . . . ?
C00A N006 C008 Ag01 178.5(3) . . . . ?
C00A N006 C008 N7 -0.7(5) . . . . ?
C00B N7 C008 Ag01 -178.6(3) . . . . ?
C00B N7 C008 N006 0.5(5) . . . . ?
C00C N7 C008 Ag01 1.2(7) . . . . ?
C00C N7 C008 N006 -179.6(4) . . . . ?
C00C N7 C00B C00A 180.0(5) . . . . ?

_shelx_res_file                  
;
TITL b23110105a1132_0m_a.res in C2/c
    b23110105a1132_0m.res
    created by SHELXL-2018/3 at 19:23:01 on 03-Dec-2023
REM Old TITL b23110105a1132_0m_a.res in C2/c
REM SHELXT solution in C2/c: R1 0.189, Rweak 0.002, Alpha 0.029
REM <I/s> 1.542 for 43 systematic absences, Orientation as input
REM Formula found by SHELXT: Ag C12 F6 N2 P
CELL 1.34138 11.2729 21.4862 6.9612 90 111.597 90
ZERR 1 0.0013 0.0021 0.0007 0 0.005 0
LATT 7
SYMM -X,+Y,0.5-Z
SFAC Ag C F N P H
DISP Ag 0.0782 3.3823 26090.1
DISP C 0.0137 0.0067 57.1
DISP F 0.0583 0.04 317.7
DISP H 0 0 0.6
DISP N 0.0241 0.0134 109.9
DISP P 0.2543 0.3332 2560.5
UNIT 4 40 24 16 4 64

L.S. 50
PLAN  1
SIZE 0.03 0.04 0.05
TEMP -123.15
CONF
list 4
MORE -1
BOND $H
fmap 2
acta
SHEL 999 0.84
REM <olex2.extras>
REM <HklSrc "%.\\B23110105A1132_0m.hkl">
REM </olex2.extras>

WGHT    0.091900    2.623900
EXTI    0.001365
FVAR       0.25366
AG01  1    0.500000    0.500000    0.500000    10.50000    0.07546    0.03608 =
         0.05376   -0.00245    0.03884   -0.00632
P002  5    0.500000    0.143656    0.250000    10.50000    0.07737    0.03188 =
         0.05716    0.00000    0.04430    0.00000
F003  3    0.395826    0.196198    0.154068    11.00000    0.11618    0.05539 =
         0.07344    0.00439    0.03700    0.02653
F004  3    0.529526    0.144585    0.043391    11.00000    0.11927    0.08528 =
         0.07525   -0.00995    0.07067   -0.00967
F005  3    0.394875    0.092008    0.154449    11.00000    0.10131    0.05267 =
         0.11215   -0.01299    0.05002   -0.02388
N006  4    0.284219    0.401614    0.390648    11.00000    0.07339    0.03486 =
         0.05177   -0.00191    0.03979   -0.00244
N7    4    0.466618    0.356920    0.480228    11.00000    0.07895    0.04072 =
         0.04656   -0.00377    0.03989   -0.00568
C008  2    0.410523    0.413533    0.454621    11.00000    0.08148    0.03578 =
         0.04393    0.00000    0.03902    0.00355
C009  2    0.186328    0.449430    0.346695    11.00000    0.06962    0.04464 =
         0.06135   -0.00257    0.03562   -0.00209
AFIX 137
H00A  6    0.226344    0.490621    0.365540    11.00000   -1.50000
H00B  6    0.140432    0.444759    0.441139    11.00000   -1.50000
H00C  6    0.126298    0.445107    0.203811    11.00000   -1.50000
AFIX   0
C00A  2    0.262750    0.338743    0.374832    11.00000    0.08491    0.03937 =
         0.05027   -0.00698    0.04178   -0.01087
AFIX  43
H00D  6    0.182110    0.318624    0.331834    11.00000   -1.20000
AFIX   0
C00B  2    0.376651    0.311041    0.431301    11.00000    0.09974    0.03559 =
         0.05135   -0.00453    0.04989   -0.00403
AFIX  43
H00E  6    0.392115    0.267495    0.436430    11.00000   -1.20000
AFIX   0
C00C  2    0.604983    0.346824    0.550375    11.00000    0.08188    0.06034 =
         0.04970    0.00321    0.04308    0.01007
AFIX 137
H00F  6    0.642937    0.378413    0.489056    11.00000   -1.50000
H00G  6    0.621755    0.305344    0.507554    11.00000   -1.50000
H00H  6    0.642567    0.349978    0.701315    11.00000   -1.50000
AFIX   0
HKLF 4


REM  b23110105a1132_0m_a.res in C2/c
REM wR2 = 0.1539, GooF = S = 1.145, Restrained GooF = 1.145 for all data
REM R1 = 0.0498 for 1162 Fo > 4sig(Fo) and 0.0584 for all 1385 data
REM 105 parameters refined using 0 restraints

END

WGHT      0.0886      2.9344

REM Highest difference peak  0.938,  deepest hole -0.918,  1-sigma level  0.157
Q1    1   0.3881  0.5012  0.3608  11.00000  0.05    0.94
;
_shelx_res_checksum              42417
_shelx_hkl_file                  
;
   4   0   0  569.62   46.81
   4   0   0  539.63   46.90
   4   0   0  514.61   46.76
   4   0   0  649.00   47.36
   4   0   0  606.41   46.89
   6   0   0  276.35   21.18
   6   0   0  240.16   20.47
   6   0   0  245.59   20.64
   6   0   0  233.18   20.29
   8   0   0  405.98   37.57
   8   0   0  435.25   37.35
   8   0   0  491.73   37.14
   8   0   0  487.65   38.26
  10   0   0  144.02   12.84
  12   0   0    6.64    2.35
   1  -1   0  702.67   67.33
   1   1   0  884.36   67.39
  -1   1   0  886.74   67.52
   1   1   0  829.19   67.39
  -1   1   0  933.83   67.88
   1   1   0  814.37   67.47
   1   1   0  765.97   67.38
   3  -1   0  899.48   75.72
   3  -1   0  997.38   76.16
  -3  -1   0  903.92   75.70
   3  -1   0  959.09   75.51
   3  -1   0  914.38   75.56
   3   1   0  946.67   75.54
   3   1   0  938.91   75.77
   3   1   0  872.12   75.44
   5  -1   0  461.73   41.62
   5  -1   0  555.44   42.23
   5  -1   0  540.05   41.83
   5  -1   0  503.15   41.60
   5  -1   0  589.72   42.04
   5  -1   0  482.90   41.64
   5   1   0  509.25   41.67
   5   1   0  525.83   41.74
  -5   1   0  437.66   42.13
  -5   1   0  492.22   43.81
   7  -1   0  119.30   10.40
   7  -1   0  131.96    9.88
   7  -1   0  131.28   11.05
   7  -1   0  132.49   10.14
   7   1   0  106.48   10.10
   7   1   0  120.99    9.88
   7   1   0  101.36   10.14
   7   1   0  109.75   10.83
   9  -1   0   83.49    7.94
   9  -1   0   94.07    8.76
   9   1   0   73.92    7.64
   9   1   0   84.56    8.57
   9   1   0   95.69    7.76
  11  -1   0    5.55    2.33
  11  -1   0    8.15    2.49
  11   1   0    2.89    2.21
  11   1   0    8.69    2.88
  13  -1   0   17.26    2.95
  13   1   0    9.76    2.73
   2  -2   0  541.80   48.45
   2   2   0  625.59   48.44
   2   2   0  576.59   48.26
  -2   2   0  633.52   48.59
  -2   2   0  589.13   48.28
   2   2   0  643.03   48.24
  -2   2   0  581.16   49.43
   2   2   0  558.01   48.24
   4  -2   0 1079.19   85.10
  -4  -2   0  881.22   84.92
   4  -2   0 1114.78   84.75
   4  -2   0 1016.99   84.64
   4  -2   0 1106.38   85.10
   4   2   0  962.99   84.69
   4   2   0  968.88   84.57
   4   2   0 1081.88   84.70
   4   2   0 1137.17   85.06
  -4   2   0 1067.06   85.15
   6  -2   0  528.84   40.35
   6  -2   0  463.07   39.82
   6  -2   0  529.51   40.56
   6   2   0  481.67   40.05
   6   2   0  522.34   40.45
  -6   2   0  422.52   46.23
   6   2   0  450.72   39.69
   6   2   0  473.21   39.90
   8  -2   0   48.44    6.06
   8  -2   0   51.62    5.34
   8  -2   0   58.69    5.18
  -8   2   0   -2.34   41.96
  10  -2   0   45.26    5.44
  10  -2   0   38.47    4.77
  10   2   0   44.33    4.50
  12  -2   0    7.41    2.48
  12   2   0   10.67    2.71
   1  -3   0 2408.01  206.56
   1  -3   0 2533.99  205.90
  -1   3   0 2657.63  206.66
  -3  -3   0 2703.76  259.24
   3  -3   0 3524.83  259.59
  -3   3   0 3238.69  260.85
   3   3   0 3222.12  259.37
  -3   3   0 3457.12  259.71
   3   3   0 3022.80  259.10
   5  -3   0  703.97   62.84
   5  -3   0  691.60   63.02
   5  -3   0  884.07   63.53
   5  -3   0  848.64   63.48
   5  -3   0  874.83   63.57
  -5   3   0  763.93   66.81
   5   3   0  740.06   62.85
   5   3   0  677.04   62.77
   5   3   0  801.08   63.31
   5   3   0  743.96   62.93
   7  -3   0  544.36   44.20
   7  -3   0  596.99   45.77
   7   3   0  536.83   43.76
   7   3   0  507.19   43.59
   7   3   0  533.53   44.26
   7   3   0  490.17   43.46
   9  -3   0  116.05   11.57
   9  -3   0  115.33   11.10
   9   3   0  109.12   10.51
   9   3   0  139.32   10.72
   9   3   0  140.73   11.52
  11  -3   0   34.94    4.77
  11  -3   0   43.18    5.21
  11   3   0   45.77    5.05
  13  -3   0    1.06    2.18
  13   3   0    4.31    2.66
  -2  -4   0  205.93   17.29
   2  -4   0  189.91   17.11
   2  -4   0  244.66   18.05
   2  -4   0  240.91   17.46
   2  -4   0  211.21   17.45
   2  -4   0  212.63   17.22
  -2   4   0  225.17   17.35
  -2   4   0  252.46   20.07
   2   4   0  206.22   17.18
   2   4   0  189.90   17.29
   2   4   0  196.19   17.23
   2   4   0  193.22   17.13
  -2   4   0  231.27   17.24
   2   4   0  177.55   17.25
   4  -4   0  277.74   22.82
   4  -4   0  256.13   22.39
   4  -4   0  244.68   22.19
   4  -4   0  253.45   22.62
   4  -4   0  281.53   23.27
   4   4   0  266.58   22.15
  -4   4   0  276.87   26.19
   4   4   0  291.41   22.26
   4   4   0  263.72   22.12
   4   4   0  302.70   22.55
   6  -4   0  408.98   32.22
   6  -4   0  363.98   32.72
   6  -4   0  423.42   32.99
   6  -4   0  383.37   32.82
   6   4   0  404.73   32.61
   6   4   0  389.59   32.18
   6   4   0  375.76   32.00
   6   4   0  400.59   32.05
  -6   4   0  360.79   41.29
   8  -4   0   45.51    4.79
   8   4   0   41.24    3.67
   8   4   0   43.79    3.86
  -8   4   0   -4.40   68.79
   8   4   0   35.44    4.08
   8   4   0   41.21    4.84
  10  -4   0   22.15    4.02
  10   4   0   24.55    3.32
  10   4   0   29.45    2.60
  12  -4   0    3.46    3.24
  12   4   0   11.81    2.76
  12   4   0    8.38    2.64
   1  -5   0 1592.94  129.45
   1  -5   0 1357.27  127.73
  -1  -5   0 1535.23  127.83
   1  -5   0 1702.75  128.40
   1   5   0 1683.46  127.60
   3  -5   0 1190.72   97.98
  -3  -5   0 1125.89   97.81
   3  -5   0 1211.28   97.70
   3  -5   0 1199.05   99.02
   3  -5   0 1294.59   98.38
   3  -5   0 1176.55   97.97
   3  -5   0 1088.32   97.56
   3   5   0 1226.11   97.72
   3   5   0 1279.02   97.83
  -3   5   0 1282.98   97.85
  -3   5   0 1261.21  101.01
   3   5   0 1130.36   97.58
  -3   5   0 1156.87   97.71
   3   5   0 1224.58   97.72
   5  -5   0  370.45   33.55
   5  -5   0  373.63   33.76
   5  -5   0  441.56   33.38
   5  -5   0  386.63   33.98
   5  -5   0  438.33   34.50
   5   5   0  393.13   33.17
   5   5   0  421.76   33.36
   5   5   0  430.85   33.63
   5   5   0  408.45   33.21
   7  -5   0  459.72   41.50
   7  -5   0  428.79   41.40
   7  -5   0  478.31   41.40
   7   5   0  487.45   41.06
  -7   5   0  445.55   59.93
   7   5   0  511.43   40.51
   7   5   0  545.02   40.62
   7   5   0  570.95   41.23
   9  -5   0  117.12    9.75
   9   5   0  108.38    9.58
   9   5   0  105.78   10.12
  11  -5   0   24.92    3.73
  11   5   0   26.24    4.46
  13  -5   0    0.28    2.17
  13   5   0    2.08    2.84
  -2  -6   0 2313.62  182.90
   2  -6   0 2468.88  183.00
   2  -6   0 2507.93  183.71
   2  -6   0 2037.20  182.60
   2  -6   0 2302.95  185.13
   2  -6   0 2245.21  182.87
   2   6   0 2065.19  182.66
   2   6   0 2307.57  182.75
   2   6   0 2025.74  182.83
   4  -6   0 1626.04  124.05
   4  -6   0 1470.66  123.85
   4  -6   0 1618.10  124.36
   4  -6   0 1670.63  124.46
  -4   6   0 1496.24  124.18
  -4   6   0 1429.40  124.06
   4   6   0 1490.18  124.07
  -4   6   0 1701.38  127.74
   4   6   0 1395.26  123.88
   4   6   0 1395.73  124.13
   6  -6   0  694.60   54.99
   6  -6   0  697.74   55.37
   6  -6   0  758.51   54.82
   6   6   0  649.29   54.15
   6   6   0  578.32   53.87
   6   6   0  606.87   53.94
  -6   6   0  659.82   64.78
   6   6   0  662.10   54.38
   8  -6   0  325.80   26.39
   8  -6   0  283.94   26.26
   8   6   0  321.73   25.93
   8   6   0  316.20   25.62
   8   6   0  295.82   25.29
  10  -6   0   25.96    4.40
  10   6   0   32.07    3.46
  10   6   0   30.57    4.02
  12  -6   0    3.08    2.38
  12  -6   0    5.26    2.13
  12   6   0    8.32    3.82
   1  -7   0 1270.96  109.29
   1  -7   0 1284.46  107.19
   1  -7   0 1336.26  107.88
   1   7   0 1369.55  106.80
   3  -7   0  174.15   15.08
   3  -7   0  179.92   15.21
  -3  -7   0  170.27   15.60
   3  -7   0  186.98   15.51
   3  -7   0  162.47   19.65
   3  -7   0  188.72   15.63
   3  -7   0  197.74   17.12
  -3   7   0  178.63   15.27
   3   7   0  189.00   15.36
   3   7   0  170.93   15.21
   3   7   0  193.97   15.29
  -3   7   0  206.12   15.51
   3   7   0  196.71   15.15
   5  -7   0   87.71    7.98
   5  -7   0   93.83    7.43
   5  -7   0   81.48    8.38
   5  -7   0   79.94    9.45
   5  -7   0   88.02   10.16
   5   7   0   88.46    7.34
   5   7   0   83.47    7.58
   5   7   0   82.51    7.16
   5   7   0   89.21    7.49
  -5   7   0   96.38   17.53
   7  -7   0  110.23    9.31
   7  -7   0   88.41    9.92
   7   7   0  107.32    9.52
   7   7   0  113.43    9.36
  -7   7   0   52.14   38.71
   7   7   0  118.03    9.07
   9  -7   0   41.50    6.23
   9  -7   0   47.98    5.74
   9   7   0   49.36    5.06
  11  -7   0   13.06    2.99
  11   7   0   10.21    2.50
  13  -7   0   -0.40    1.90
   0  -8   0  688.50   51.62
   0  -8   0  550.65   51.27
   0   8   0  645.06   51.24
   2  -8   0 1969.16  154.29
   2  -8   0 1821.58  154.02
   2  -8   0 1706.87  153.80
   2  -8   0 1877.92  157.23
   2  -8   0 1947.67  155.18
   2   8   0 1700.38  154.13
   2   8   0 2013.53  153.99
   2   8   0 1896.95  153.96
  -2   8   0 2128.66  154.19
   4  -8   0 1877.94  150.24
   4  -8   0 1951.65  150.70
   4  -8   0 1908.78  151.12
   4  -8   0 1786.27  150.65
   4   8   0 2134.24  150.38
  -4   8   0 1655.03  150.27
  -4   8   0 1632.79  150.47
   6  -8   0  525.94   51.49
   6  -8   0  640.71   50.00
   6  -8   0  590.71   50.53
   6   8   0  603.35   50.06
   6   8   0  659.21   49.94
   6   8   0  664.64   50.10
  -6   8   0  547.01   63.53
   8  -8   0  200.51   15.54
   8   8   0  191.24   15.22
   8   8   0  173.29   15.52
   8   8   0  168.95   15.58
  10  -8   0   23.69    3.96
  10  -8   0   21.33    3.86
  10   8   0   27.49    3.55
  10   8   0   23.77    3.00
  12  -8   0    5.07    2.18
  12  -8   0    1.34    2.22
  12   8   0    6.25    2.96
  -1  -9   0  969.66   84.04
   1  -9   0  970.42   87.25
   1  -9   0  890.93   83.86
   1  -9   0 1153.70   85.53
   1  -9   0 1143.89   84.53
   1   9   0 1078.98   84.12
  -1   9   0 1055.01   84.21
  -1   9   0 1005.78   83.81
  -3  -9   0  646.92   54.29
  -3  -9   0  645.79   54.18
   3  -9   0  624.65   54.20
   3  -9   0  734.78   56.49
   3  -9   0  713.12   55.01
   3  -9   0  684.13   54.57
   3  -9   0  613.38   59.02
   3   9   0  667.16   54.30
  -3   9   0  731.02   54.67
   3   9   0  663.07   54.41
  -3   9   0  654.65   54.69
  -3   9   0  639.45   54.40
   3   9   0  652.59   54.57
  -5  -9   0 1022.68   78.44
   5  -9   0 1010.51   79.84
   5  -9   0 1067.47   79.19
   5  -9   0  830.59   80.23
   5   9   0  913.89   78.70
   5   9   0  944.59   78.74
   7  -9   0  133.66   16.83
   7  -9   0  162.73   14.63
  -7  -9   0  149.44   13.08
   7   9   0  168.37   13.43
   7   9   0  169.34   13.21
   7   9   0  154.98   13.37
   9  -9   0   54.43    5.83
   9   9   0   49.19    5.11
  11  -9   0   10.45    2.92
  11  -9   0   15.08    2.98
  11   9   0   18.68    3.19
   0 -10   0  838.77   63.87
   0 -10   0  774.06   63.10
   0  10   0  706.33   62.07
   0  10   0  794.66   62.15
   0  10   0  721.19   62.43
  -2 -10   0  190.34   16.29
   2 -10   0  181.58   16.19
   2 -10   0  197.10   17.21
   2 -10   0  196.70   23.96
   2 -10   0  207.38   18.75
   2  10   0  199.40   16.40
  -2  10   0  218.79   16.45
   2  10   0  176.28   16.72
  -2  10   0  207.29   16.61
  -2  10   0  214.46   16.38
   2  10   0  192.75   16.37
   4 -10   0    3.34    6.55
   4 -10   0    9.63    1.66
   4 -10   0    6.85    2.68
   4 -10   0   14.21   12.56
   4 -10   0    4.25    0.85
  -4 -10   0    7.08    0.80
   4  10   0    6.56    1.51
  -4  10   0    3.38    1.50
   4  10   0    6.42    1.36
  -4  10   0    3.92    1.41
   6 -10   0   15.82    2.77
   6 -10   0   15.22    3.57
   6 -10   0   12.35    6.66
  -6  10   0   13.49    2.45
  -8 -10   0   82.01    7.21
   8 -10   0   81.92    8.11
   8  10   0   88.64    7.68
  10 -10   0   31.14    3.91
  10 -10   0   25.98    4.20
  10  10   0   25.54    3.27
  12 -10   0    0.79    1.93
  12 -10   0   -0.02    2.15
  12  10   0   -1.61    3.72
  -1 -11   0 1277.38   91.85
   1 -11   0  987.89   94.10
   1 -11   0  992.86   90.04
  -1 -11   0 1015.16   90.41
   1 -11   0 1264.51   92.32
  -1  11   0 1105.34   89.96
  -1  11   0 1179.67   90.68
   1  11   0 1059.83   90.27
   3 -11   0  643.22   56.24
   3 -11   0  562.19   63.31
   3 -11   0  619.85   58.46
  -3 -11   0  723.45   56.20
   3 -11   0  731.80   59.14
  -3  11   0  653.02   56.22
   3  11   0  745.36   56.57
   3  11   0  710.16   56.16
  -3  11   0  719.29   56.40
  -3  11   0  732.38   56.53
   5 -11   0  888.63   78.63
   5 -11   0  992.58   77.77
  -5  11   0  836.91   77.96
   5  11   0 1080.33   77.58
   7 -11   0  150.67   14.55
  -7 -11   0  177.45   13.89
   7  11   0  174.19   14.22
   9 -11   0   42.60   16.58
   9 -11   0   67.01    6.63
   9  11   0   63.39    6.11
  11 -11   0   18.93    3.20
   0 -12   0 1219.39  110.57
   0 -12   0 1359.69  108.08
   0  12   0 1362.57  105.75
   0  12   0 1259.32  106.14
   2 -12   0  395.38   44.64
  -2 -12   0  409.92   36.16
  -2 -12   0  455.41   38.06
   2 -12   0  404.14   35.82
   2 -12   0  489.20   39.37
   2 -12   0  380.35   35.88
   2  12   0  391.10   36.42
  -2  12   0  469.21   35.76
   2  12   0  438.50   36.06
  -2  12   0  485.64   36.02
  -2  12   0  479.43   36.34
   2  12   0  428.63   36.05
  -2  12   0  487.44   35.98
   4 -12   0  293.37   44.57
   4 -12   0  393.08   29.25
   4 -12   0  346.88   27.65
   4 -12   0  374.92   28.01
  -4 -12   0  322.98   27.74
  -4 -12   0  277.39   30.35
   4  12   0  311.18   27.87
  -4  12   0  300.14   28.13
   4  12   0  352.55   28.24
  -4  12   0  346.17   28.31
  -4  12   0  354.43   28.16
   6 -12   0   53.22   10.56
   6 -12   0   54.27    6.56
  -6  12   0   43.86    7.91
   6  12   0   44.35    4.88
   6  12   0   53.69    4.74
  -8 -12   0  112.21    9.08
   8 -12   0  107.42    9.74
   8 -12   0   95.58   10.54
  10 -12   0   23.09    3.25
  10  12   0   14.77    2.82
  12 -12   0    1.89    2.19
  12 -12   0    2.77    2.06
   1 -13   0  661.56   55.23
   1 -13   0  614.04   52.03
  -1 -13   0  598.15   52.03
  -1 -13   0  674.35   54.61
   1 -13   0  602.67   59.18
   1  13   0  537.57   52.67
  -1  13   0  709.64   52.09
   1  13   0  678.35   52.36
  -1  13   0  673.67   52.46
  -3 -13   0  187.97   19.18
   3 -13   0  182.39   15.72
   3 -13   0  183.41   33.50
  -3 -13   0  178.22   16.10
   3 -13   0  185.45   15.87
   3 -13   0  186.06   24.63
  -3  13   0  196.07   16.32
   3  13   0  211.97   16.56
  -3  13   0  204.50   15.99
   3  13   0  193.17   16.03
  -3  13   0  187.26   15.98
   5 -13   0   97.67    8.97
   5 -13   0   79.65   14.40
   5 -13   0   86.25   10.18
  -5 -13   0  117.93    8.57
   5  13   0  106.54    8.93
  -7 -13   0   64.36    4.94
   7 -13   0   51.09    5.55
   7 -13   0   44.64    7.03
   7 -13   0   32.57   12.89
   7  13   0   61.61    5.16
   7  13   0   47.28    5.27
   9 -13   0   30.34    3.63
   9 -13   0   20.58    4.06
   9  13   0   22.64    3.23
   0 -14   0 1141.48   92.50
   0 -14   0 1031.93   96.42
   0 -14   0 1080.95   89.24
   0  14   0 1123.34   89.60
   2 -14   0 1468.50  143.62
   2 -14   0 1604.34  134.40
   2 -14   0 1734.07  138.40
  -2 -14   0 1485.25  135.04
  -2 -14   0 1600.98  136.96
   2  14   0 1722.81  134.65
  -2  14   0 1779.56  134.95
  -2  14   0 1515.15  134.27
   2  14   0 1777.25  134.70
  -2  14   0 1737.56  134.53
  -2  14   0 1732.16  134.46
   4 -14   0  678.27   55.86
   4 -14   0  761.21   57.39
   4 -14   0  518.39   76.16
   4 -14   0  638.26   55.65
  -4 -14   0  792.46   55.73
  -4 -14   0  611.58   60.16
   4  14   0  763.89   55.97
  -4  14   0  593.72   55.91
  -4  14   0  664.00   56.32
   6 -14   0  228.06   22.91
   6 -14   0  249.60   21.71
  -6 -14   0  296.80   21.41
   6  14   0  285.36   21.74
   6  14   0  233.49   21.64
   8 -14   0   85.06    7.96
  -8 -14   0   99.55    7.51
   8  14   0   72.12    7.78
  10 -14   0   17.44    3.01
  10 -14   0   11.69    2.95
  -1 -15   0  256.41   27.90
   1 -15   0  262.29   30.39
  -1 -15   0  250.69   21.61
  -1 -15   0  273.87   40.97
   1 -15   0  247.82   37.07
   1  15   0  228.54   22.56
   1  15   0  281.98   21.96
  -1  15   0  295.44   22.38
   1  15   0  265.94   21.96
   3 -15   0  268.58   24.46
  -3 -15   0  221.38   31.24
   3 -15   0  317.40   25.96
  -3 -15   0  305.53   24.49
   3 -15   0  277.80   54.89
  -3  15   0  314.63   25.14
   3  15   0  341.26   25.40
   3  15   0  307.64   24.75
  -3  15   0  292.07   24.67
  -3  15   0  282.01   24.32
   5 -15   0  101.93   11.01
  -5 -15   0  120.54    9.06
   5 -15   0  103.59    9.34
   5  15   0   94.54    9.38
   5  15   0  112.65    9.64
   7 -15   0  133.45   11.67
   7 -15   0  128.82   13.01
   7  15   0  136.36   11.49
   9 -15   0    4.99    2.29
   9 -15   0    5.42    1.97
  11 -15   0    0.43    2.37
  11  15   0    8.65    2.14
   0 -16   0   63.61   16.87
   0 -16   0   88.36    7.17
   0 -16   0  182.87   36.65
   0  16   0   91.97    7.77
   0  16   0   69.74    8.69
  -2 -16   0  283.71   35.63
   2 -16   0  335.32   55.98
   2 -16   0  296.47   26.03
  -2 -16   0  328.15   26.08
   2  16   0  318.34   27.07
  -2  16   0  316.11   26.64
   2  16   0  337.06   26.40
  -2  16   0  321.91   26.13
   4 -16   0  102.74   11.42
   4 -16   0  100.69    9.60
  -4 -16   0  130.03    9.65
   4  16   0  104.79    9.99
   4  16   0  133.01   10.57
  -6 -16   0  203.90   16.01
   6 -16   0  188.37   16.94
   6 -16   0  140.86   25.24
   6 -16   0  184.72   17.71
  -6  16   0  203.67   15.72
   6  16   0  190.09   16.28
   8 -16   0   26.49    4.66
   8 -16   0   33.55    4.19
   1 -17   0  590.73   46.80
   1 -17   0  704.62   80.90
  -1 -17   0  548.59   46.78
  -1 -17   0  578.79   63.79
   1  17   0  613.35   47.10
   1  17   0  483.61   47.70
  -1  17   0  607.85   47.32
  -3 -17   0  517.71   38.92
   3 -17   0  453.42   40.34
   3 -17   0  460.84   38.85
   3  17   0  529.57   39.82
   3  17   0  414.95   39.73
   5 -17   0  154.63   16.72
  -5 -17   0  198.74   15.06
  -7 -17   0  152.69   12.27
   7  17   0  138.67   12.49
   9  17   0   50.28    4.71
   0 -18   0   16.52    1.91
   0 -18   0   75.40   76.61
   0  18   0   23.10    4.64
   2 -18   0   10.21    3.51
  -2 -18   0   13.91    1.67
   2 -18   0   13.30    1.74
   2  18   0    9.46    3.58
   4 -18   0  193.64   16.62
   4 -18   0  191.63   18.88
  -4 -18   0  226.64   16.80
   4 -18   0  147.28   29.62
  -6 -18   0  121.88    9.51
   6  18   0   99.86    9.84
  -8 -18   0    6.98    2.04
   8 -18   0    4.12    2.75
   8  18   0   10.34    1.99
  10 -18   0   -0.85    2.12
  10  18   0    2.98    1.76
   1 -19   0  218.57   17.14
  -1 -19   0  229.07   17.15
   1 -19   0  177.57   18.29
  -1  19   0  186.78   18.62
   1  19   0  216.39   18.63
  -3 -19   0  271.65   20.67
   3 -19   0  215.14   22.12
   3 -19   0  235.27   20.64
   3  19   0  275.07   21.90
   5 -19   0  117.75   12.78
   5  19   0  142.80   11.77
   7 -19   0   27.77    4.99
  -7 -19   0   44.41    3.88
   7  19   0   37.72    4.20
   0 -20   0 1010.14   76.95
   0  20   0  875.57   78.12
   2 -20   0  316.94   28.06
  -2 -20   0  307.09   24.67
   2 -20   0  295.82   24.66
   2  20   0  281.49   25.73
   4 -20   0  153.69   15.51
  -4 -20   0  191.08   13.99
   4  20   0  151.46   14.72
   6 -20   0   75.75    9.06
  -6 -20   0   86.15    7.66
   6  20   0  106.02    9.91
   8 -20   0   18.34    3.62
   1 -21   0   92.19    7.99
  -1 -21   0  102.80    8.04
   1  21   0   88.13    9.78
  -1  21   0   82.14    9.93
   3 -21   0   76.34    9.04
   3 -21   0   91.62    7.51
   3  21   0   89.14    8.69
  -3  21   0   79.04    9.42
   5 -21   0   39.90    5.84
   5  21   0   33.81    4.52
   7 -21   0    7.02    4.66
  -7 -21   0   16.42    2.79
   7  21   0    9.22    2.18
   0 -22   0  417.38   31.12
   0  22   0  335.15   32.31
   2 -22   0  208.79   21.65
  -2 -22   0  253.00   19.25
   2 -22   0  227.20   19.25
   4 -22   0   75.67    8.04
  -4  22   0   69.38    8.90
   4  22   0   68.53    7.92
   6 -22   0   58.04    7.58
   6  22   0   58.01    5.82
  -6  22   0   62.25    7.94
  -8  22   0    5.27    5.72
   1  23   0  129.70   11.56
  -1  23   0  103.79   11.66
   3 -23   0  134.44   10.15
  -3  23   0   94.31   12.23
   3  23   0  115.79   11.25
   5 -23   0   41.31    5.90
  -5  23   0   39.56    6.57
   7 -23   0    7.72    2.96
   7  23   0    8.18    2.13
  -7  23   0    3.62    4.11
   0  24   0    9.62    4.00
   4  24   0   17.40    3.52
  -6 -24   0    3.25    2.07
   6 -24   0    1.87    3.35
   6  24   0    2.86    2.14
  -6  24   0    4.90    3.69
   1  25   0   58.76    6.59
  -1  25   0   45.43    6.87
  -3  25   0   30.73    5.88
   5  25   0   16.83    3.05
  -5  25   0   10.10    4.00
   2  26   0   24.13    4.71
  -4  26   0    4.96    3.72
   1 -27   0   54.70    5.66
  -3  27   0   -0.43    3.49
   3  27   0    6.18    2.73
   0  28   0    1.63    3.23
  12   0  -1   -1.17    1.75
  12   0  -1    0.23    1.85
  12   0  -1    0.96    1.77
  10   0  -1    0.63    2.92
  10   0  -1    1.59    1.51
  10   0  -1    1.17    2.11
   8   0  -1   -0.45    1.06
   8   0  -1    0.38    0.52
   8   0  -1    0.40    1.24
   8   0  -1   -0.06    0.86
   6   0  -1    0.25    0.75
   6   0  -1   -0.20    0.32
   6   0  -1    0.45    0.99
   6   0  -1    0.48    0.71
   4   0  -1    0.34    0.50
   4   0  -1    0.54    0.74
   4   0  -1    0.97    0.53
   4   0  -1    0.64    0.28
   2   0  -1    2.47    0.85
   2   0  -1    3.12    0.63
   2   0  -1    1.77    0.39
   2   0  -1    1.85    0.24
  -2   0   1    2.67    0.67
   0   0  -1    0.16    1.08
   0   0   1    0.07    0.09
   0   0   1    0.31    0.99
   0   0  -1    0.14    0.20
   0   0   1    0.34    0.15
   0   0   1    0.19    0.07
   0   0   1    0.45    1.77
   0   0   1    0.32    0.14
   0   0  -1    1.07    2.23
   2   0   1    0.67    0.14
  -2   0  -1    0.96    2.91
   2   0   1   -0.98    1.26
  -2   0  -1    0.28    0.35
   2   0   1    0.65    1.52
   2   0   1    0.36    0.63
  -2   0  -1    1.28    2.20
   2   0   1    0.44    0.31
   4   0   1    1.45    1.51
  -4   0  -1    5.13    4.42
  -4   0  -1    6.71    6.27
  -4   0  -1    0.60    0.46
   4   0   1    0.76    0.60
   4   0   1    0.75    1.25
   4   0   1    0.30    1.68
   6   0   1    0.86    1.01
   6   0   1    0.39    1.26
  -6   0  -1  -11.52   17.93
   6   0   1    1.44    0.56
  -6   0  -1    1.07    0.88
   6   0   1    3.01    2.16
   6   0   1   -0.37    1.33
   6   0   1    1.09    1.63
   8   0   1   14.24    2.23
   8   0   1    7.80    3.11
   8   0   1   11.07    1.37
  10   0   1    0.49    2.54
  10   0   1   -2.01    2.10
  12   0   1    3.99    2.35
  12   0   1    0.46    1.89
  13  -1  -1   -0.56    2.12
  13   1  -1   -4.19    3.68
  13   1  -1   -0.13    1.90
  11  -1  -1    1.53    1.66
  11  -1  -1   -0.24    1.71
  11  -1  -1    0.22    1.57
  11   1  -1    1.05    1.66
  11   1  -1    0.26    1.52
  11   1  -1   -0.17    1.79
   9  -1  -1   12.38    2.65
   9  -1  -1    9.10    1.97
   9   1  -1    7.95    1.13
   9   1  -1   11.02    2.35
   9   1  -1    8.19    1.73
   7  -1  -1   36.98    3.30
   7   1  -1   44.52    3.72
   7   1  -1   33.59    3.56
   7   1  -1   36.95    3.32
   7   1  -1   42.22    4.14
   5  -1  -1  262.23   18.89
   5  -1  -1  194.21   18.52
   5  -1  -1  237.63   18.70
   5   1  -1  242.44   18.76
  -5   1   1  216.93   18.67
   5   1  -1  248.92   18.95
   5   1  -1  192.61   18.53
   3  -1  -1  128.49    9.70
  -3  -1   1  110.52    9.55
   3  -1  -1  121.77    9.73
   3  -1  -1  120.03    9.59
   3  -1  -1  119.12    9.69
   3   1  -1  119.41    9.61
   3   1  -1   95.55    9.48
  -3   1   1  117.92    9.66
   3   1  -1  113.93    9.67
   1  -1  -1  379.80   29.21
   1  -1  -1  317.08   29.19
  -1  -1   1  314.37   29.13
   1  -1  -1  317.49   29.18
  -1  -1   1  395.62   30.06
   1  -1  -1  368.03   29.18
  -1  -1   1  405.89   29.46
  -1   1   1  382.07   29.99
   1   1  -1  351.21   29.19
  -1   1   1  334.33   29.14
  -1   1   1  394.16   29.39
   1  -1   1 1622.36  121.91
  -1  -1  -1 1385.46  121.57
  -1  -1  -1 1606.84  121.16
   1  -1   1 1441.02  121.09
  -1   1  -1 1540.26  121.22
  -1   1  -1 1472.80  122.19
   1   1   1 1305.38  120.77
   1   1   1 1684.49  121.58
   1   1   1 1295.58  120.72
   1   1   1 1534.87  121.14
   3  -1   1    5.25    0.51
  -3  -1  -1    5.78    4.19
  -3  -1  -1    4.34    0.76
   3  -1   1    5.67    1.05
   3  -1   1    7.59    2.09
   3  -1   1    7.22    1.07
  -3  -1  -1    8.18    2.93
   3  -1   1    4.64    0.68
   3  -1   1    4.38    1.82
   3   1   1    7.12    2.08
  -3   1  -1    4.80    3.03
   3   1   1    5.09    1.39
   3   1   1    4.79    1.26
   3   1   1    4.23    0.49
   3   1   1    7.42    1.14
  -3   1  -1    4.55    0.86
  -3   1  -1    6.69    5.46
   3   1   1    5.13    0.75
   5  -1   1   70.67    6.42
   5  -1   1   65.43    5.19
   5   1   1   50.89    5.23
  -5   1  -1   51.82   13.70
   5   1   1   66.65    5.43
   5   1   1   50.32    4.78
   5   1   1   50.71    5.09
   5   1   1   49.65    6.02
   7  -1   1   44.76    4.43
   7  -1   1   47.19    5.56
  -7  -1  -1   -8.55   33.03
   7   1   1   35.72    3.93
   7   1   1   32.40    3.92
   7   1   1   41.18    3.48
  -7   1  -1  -29.85   38.12
   9  -1   1   24.59    3.92
   9  -1   1   40.68    5.59
   9   1   1   34.15    2.90
   9   1   1   26.75    5.20
   9   1   1   28.38    3.48
  11  -1   1    0.70    1.99
  11  -1   1   -1.47    1.86
  11   1   1   -1.13    2.16
  11   1   1   -0.04    2.20
  12  -2  -1   -0.38    1.77
  12  -2  -1   -0.36    1.81
  12  -2  -1    2.62    1.98
  12   2  -1    0.07    1.83
  12   2  -1    3.74    2.15
  10  -2  -1   18.05    3.69
  10  -2  -1   22.08    3.12
  10   2  -1   24.18    2.83
   8  -2  -1    1.27    1.47
   8  -2  -1    1.89    1.26
   8  -2  -1    1.50    1.22
   8   2  -1    1.83    1.07
   8   2  -1    1.78    1.39
   8   2  -1    0.49    0.78
   8   2  -1    1.62    0.98
  -8   2   1  -22.80   28.21
   6   2  -1    4.24    0.97
   6   2  -1    5.49    1.03
   6   2  -1    4.26    0.70
  -6   2   1    0.97    8.12
  -6   2   1    4.10    1.19
  -6   2   1    9.17    4.11
   6   2  -1    3.43    1.26
   4  -2  -1   25.85    2.51
   4  -2  -1   25.21    2.69
   4  -2  -1   26.65    2.82
   4  -2  -1   25.69    2.76
   4   2  -1   29.84    2.68
  -4   2   1   25.06    4.84
   4   2  -1   25.54    2.44
   4   2  -1   30.53    2.48
  -4   2   1   25.29    2.66
  -2   2   1 2202.15  179.24
   0  -2   1  143.74   13.35
   0  -2  -1  180.96   13.78
   0  -2   1  166.27   13.37
   0  -2   1  176.99   14.04
   0  -2   1  145.43   13.39
   0  -2  -1  173.46   14.37
   0   2   1  141.48   13.34
   0   2  -1  184.18   15.39
   0   2  -1  190.48   13.40
   0   2   1  146.97   13.37
   0   2   1  171.73   13.38
   0   2   1  144.81   13.44
   0   2  -1  171.61   14.00
   0   2   1  174.17   13.67
   0   2   1  173.26   14.04
   2  -2   1  201.82   16.24
   2  -2   1  220.48   17.48
   2  -2   1  178.57   16.15
  -2  -2  -1  197.05   17.19
  -2  -2  -1  227.20   16.17
   2  -2   1  192.76   16.93
   2  -2   1  178.74   16.08
  -2  -2  -1  218.97   16.87
   2   2   1  193.51   16.28
  -2   2  -1  196.77   16.22
   2   2   1  172.24   16.08
   2   2   1  193.65   16.46
   2   2   1  202.90   16.23
   2   2   1  202.37   16.29
  -2   2  -1  210.20   19.28
   4  -2   1   52.75    5.60
   4  -2   1   58.49    6.27
  -4  -2  -1   49.10    7.97
   4  -2   1   50.70    5.79
   4  -2   1   55.93    5.01
   4  -2   1   47.62    4.62
   4  -2   1   52.42    4.94
   4   2   1   62.99    5.16
   4   2   1   59.25    5.14
  -4   2  -1   46.06   10.89
   4   2   1   49.32    4.71
   4   2   1   60.79    4.71
   4   2   1   63.63    4.96
   6  -2   1    5.94    1.36
   6  -2   1    5.62    1.72
   6  -2   1    3.06    2.49
   6  -2   1    6.66    0.92
   6  -2   1    6.48    2.12
   6  -2   1    5.41    2.26
  -6  -2  -1   14.97   14.82
   6   2   1    6.86    0.96
   6   2   1    5.81    1.40
   6   2   1    7.37    2.41
  -6   2  -1    1.71   26.16
   6   2   1    5.02    1.26
   8  -2   1   58.36    7.43
   8  -2   1   70.96    6.11
   8   2   1   66.15    7.37
   8   2   1   67.01    6.16
  10  -2   1    2.39    2.21
  10  -2   1   -0.05    2.09
  10  -2   1    0.55    2.35
  10   2   1    4.64    2.78
  10   2   1    1.25    1.74
  12  -2   1   -0.19    1.96
  12  -2   1    2.22    1.97
  12   2   1    1.85    2.14
  12   2   1   -0.67    2.19
  13  -3  -1    0.26    2.15
  13  -3  -1   -1.13    2.06
  13   3  -1    2.18    2.16
  13   3  -1    0.28    2.50
  11  -3  -1   -0.14    1.58
  11  -3  -1   -1.87    1.42
  11  -3  -1   -1.41    1.79
  11   3  -1   -0.63    1.98
  11   3  -1    0.11    1.68
  11   3  -1    0.56    1.50
   9  -3  -1   24.53    3.20
   9  -3  -1   26.25    3.50
   9  -3  -1   27.76    3.80
   9   3  -1   27.50    2.91
   9   3  -1   31.02    2.58
   9   3  -1   22.82    3.37
   9   3  -1   32.21    3.25
   7  -3  -1   25.53    3.19
   7  -3  -1   23.78    2.99
   7  -3  -1   23.05    3.33
   7   3  -1   32.81    2.56
   7   3  -1   31.76    3.25
   7   3  -1   30.07    2.79
  -7   3   1   27.14    7.12
  -7   3   1    5.58   16.34
   5  -3  -1   62.72    6.50
   5  -3  -1   70.55    6.99
   5  -3  -1   64.17    6.19
   5  -3  -1   67.24    6.29
  -5   3   1   63.01   10.72
  -5   3   1   69.79    6.20
   5   3  -1   80.70    6.06
   5   3  -1   83.50    5.94
  -5   3   1   63.00    7.91
   3  -3  -1   77.76    7.08
   3  -3  -1   89.57    7.31
   3  -3  -1   87.39    7.43
   3  -3  -1   78.42    7.14
  -3   3   1   90.70   10.42
  -3   3   1   90.98    8.18
   3   3  -1   93.22    7.14
   3   3  -1   88.21    7.18
   3   3  -1   81.41    7.10
  -3   3   1   93.21    7.36
   3   3  -1   81.48    7.11
  -1  -3   1   12.51    3.05
  -1  -3   1   11.17    0.87
  -1  -3   1   15.44    2.32
   1  -3  -1   10.04    1.07
   1  -3  -1    9.13    1.81
   1  -3  -1   16.28    3.03
   1  -3  -1    9.06    0.94
   1  -3  -1    9.90    1.15
  -1  -3   1    8.29    0.82
   1  -3  -1    9.79    0.98
  -1   3   1    9.86    0.86
  -1   3   1   10.71    1.42
   1   3  -1    9.91    0.95
  -1   3   1   10.25    0.94
   1  -3   1  437.78   35.68
   1  -3   1  439.77   37.82
   1  -3   1  433.14   35.62
  -1  -3  -1  467.20   36.44
   1  -3   1  443.67   36.33
  -1  -3  -1  456.83   35.98
   1   3   1  432.70   35.80
   1   3   1  367.73   35.49
  -1   3  -1  423.57   37.80
  -1   3  -1  471.68   35.62
   1   3   1  426.62   35.63
   1   3   1  452.17   35.54
   3  -3   1   10.43    0.83
  -3  -3  -1    7.07    0.88
   3  -3   1   10.46    1.25
   3  -3   1   13.30    2.41
   3  -3   1   12.16    2.81
  -3  -3  -1    8.63    0.95
  -3  -3  -1    9.31    2.69
   3  -3   1   12.58    1.50
   3  -3   1    7.10    0.92
  -3  -3  -1   12.37    3.69
   3   3   1    9.85    1.39
   3   3   1   12.62    2.65
  -3   3  -1    8.76    7.15
   3   3   1    9.51    1.11
  -3   3  -1    8.82    1.20
   3   3   1    8.99    1.09
   3   3   1   10.86    1.94
   5  -3   1   41.76    4.94
  -5  -3  -1   51.25    4.20
  -5  -3  -1   45.92   11.04
   5  -3   1   57.25    5.65
   5  -3   1   48.71    5.70
   5  -3   1   53.17    4.56
   5   3   1   50.91    4.33
  -5   3  -1   50.58   16.61
  -7  -3  -1   36.29   31.50
   7  -3   1    3.80    2.13
   7  -3   1    4.39    3.33
   7  -3   1    5.55    1.53
  -7   3  -1    4.07   40.57
   7   3   1    9.40    1.69
   9   3   1   11.50    3.42
   9   3   1   11.92    2.39
  11  -3   1   -0.32    1.87
  11  -3   1    0.12    2.09
  11   3   1   -0.45    2.21
  11   3   1   -0.20    2.40
  12  -4  -1    0.85    1.73
  12  -4  -1    1.00    1.78
  12   4  -1   -0.43    2.09
  12   4  -1   -0.37    1.87
  10  -4  -1   13.16    2.71
  10  -4  -1   14.19    2.99
  10   4  -1   14.93    2.94
  10   4  -1   11.75    2.08
  10   4  -1   10.15    2.24
   8  -4  -1   12.56    2.53
   8  -4  -1   12.87    1.91
   8  -4  -1   10.08    2.15
   8   4  -1    8.23    1.16
  -8   4   1   18.01   36.08
   8   4  -1    8.92    1.42
   8   4  -1    6.84    1.57
   8   4  -1    6.29    1.72
   6  -4  -1   22.11    3.73
   6  -4  -1   19.96    2.96
   6   4  -1   15.14    1.50
  -6   4   1   16.35   11.35
  -6   4   1   13.90    5.03
   6   4  -1   12.36    1.37
  -6   4   1   15.93    2.47
   6   4  -1   10.83    1.85
   6   4  -1    8.83    1.60
   4  -4  -1   29.03    2.90
   4  -4  -1   33.43    3.19
   4  -4  -1   25.63    2.61
   4  -4  -1   26.24    2.52
   4  -4  -1   30.68    3.15
   4   4  -1   28.19    2.66
   4   4  -1   28.97    2.54
   4   4  -1   29.27    2.52
   4   4  -1   26.48    2.58
  -4   4   1   28.44    4.41
  -4   4   1   31.85    7.37
  -2  -4   1   16.74    1.60
   2  -4  -1   18.48    1.72
   2  -4  -1   25.39    4.65
   2  -4  -1   19.75    1.58
   2   4  -1   14.01    1.87
   2   4  -1   15.59    1.79
   2   4  -1   16.24    1.57
  -2   4   1   19.79    1.99
   0  -4   1  272.33   24.55
   0  -4  -1  248.02   22.15
   0  -4  -1  282.37   22.52
   0  -4   1  310.64   22.27
   0  -4   1  297.00   23.06
   0  -4   1  232.32   22.06
   0  -4  -1  276.32   23.12
   0  -4  -1  260.59   22.11
   0   4   1  237.83   22.08
   0   4   1  261.65   22.09
   0   4  -1  320.57   24.30
   0   4   1  270.43   22.43
   0   4   1  290.53   22.70
  -2  -4  -1    9.69    2.71
  -2  -4  -1   10.77    2.31
   2  -4   1   12.78    1.30
   2  -4   1   13.76    1.62
   2  -4   1   10.94    2.75
   2  -4   1   13.45    4.62
  -2  -4  -1   13.71    1.12
   2  -4   1   13.92    1.03
   2   4   1    8.71    1.33
  -2   4  -1   11.99    1.33
   2   4   1    9.38    1.73
   2   4   1    9.34    1.89
  -2   4  -1   13.43    5.81
   2   4   1   11.36    1.20
  -4  -4  -1   15.89    1.70
  -4  -4  -1   18.39    1.71
   4  -4   1   27.36    5.12
   4  -4   1   24.95    3.56
  -4  -4  -1   14.29    4.24
   4   4   1   19.48    3.28
   4   4   1   17.79    1.80
  -4   4  -1   11.33   10.25
   4   4   1   18.08    1.75
   4   4   1   19.36    2.23
   4   4   1   22.45    2.21
   6  -4   1    7.74    2.53
   6  -4   1   11.64    3.12
   6  -4   1    8.57    2.44
   6  -4   1   11.87    3.79
   6  -4   1   12.54    1.72
  -6   4  -1   24.21   23.83
   6   4   1   10.05    1.25
   6   4   1   11.45    2.03
   6   4   1    9.68    2.76
  -6   4  -1    6.90    2.09
   6   4   1    8.51    1.43
   8  -4   1    3.94    2.60
   8  -4   1    7.70    2.32
   8   4   1   13.07    2.36
   8   4   1    9.10    3.11
  10  -4   1    1.35    2.01
  10  -4   1   -1.39    2.23
  10  -4   1   -0.36    2.19
  10   4   1    0.88    0.78
  10   4   1    1.86    2.56
  10   4   1   -0.53    1.66
  12  -4   1   -0.82    2.32
  12  -4   1   -1.36    1.62
  12   4   1   -0.90    3.36
  12   4   1   -1.05    2.45
  13  -5  -1    0.23    1.67
  13  -5  -1   -0.26    2.06
  13   5  -1    0.25    2.97
  13   5  -1   -0.67    2.55
  11  -5  -1   -0.84    1.45
  11  -5  -1   -3.75    2.04
  11  -5  -1   -1.04    1.51
  11   5  -1    2.62    2.21
  11   5  -1    1.01    0.87
  11   5  -1    0.35    1.66
   9  -5  -1    9.88    2.37
   9  -5  -1    6.30    2.08
   9  -5  -1   11.82    2.03
   9   5  -1    7.68    1.84
   9   5  -1    9.72    1.58
   9   5  -1    9.62    1.88
   7  -5  -1    3.39    2.32
   7  -5  -1    4.98    1.60
   7  -5  -1    5.21    1.30
   7  -5  -1    3.60    1.41
   7  -5  -1    0.55    4.90
   7   5  -1    3.63    1.23
   7   5  -1    6.12    1.05
   7   5  -1    5.43    1.16
   7   5  -1    5.33    0.91
  -7   5   1   16.06   21.72
   5  -5  -1    0.67    0.98
   5  -5  -1    1.10    1.28
   5  -5  -1    0.45    0.65
   5  -5  -1    0.11    1.02
   5   5  -1    2.88    0.66
   5   5  -1    1.38    0.47
  -5   5   1    2.55    1.12
  -5   5   1    1.48    9.04
   5   5  -1    1.91    0.75
   5   5  -1    1.80    0.73
  -5   5   1   -0.14    3.43
   3  -5  -1   49.21    5.88
   3  -5  -1   35.99    3.29
   3  -5  -1   38.55    4.01
   3  -5  -1   42.09    3.75
   3  -5  -1   38.68    3.17
   3  -5  -1   53.44    7.56
  -3  -5   1   34.36    3.12
   3   5  -1   33.89    3.06
   3   5  -1   31.16    3.28
   3   5  -1   31.56    3.06
  -3   5   1   37.49    4.70
  -3   5   1   34.17    3.54
  -3   5   1   37.23    3.52
   1  -5  -1  261.76   22.25
   1  -5  -1  305.00   22.49
  -1  -5   1  238.62   22.18
   1  -5  -1  245.87   22.26
  -1  -5   1  285.18   22.36
   1  -5  -1  288.72   23.53
   1  -5  -1  284.03   22.67
   1  -5  -1  274.04   22.42
  -1   5   1  269.66   22.21
  -1   5   1  276.01   22.99
  -1   5   1  276.43   22.53
  -1   5   1  281.04   22.26
   1  -5   1  158.40   12.84
  -1  -5  -1  153.17   13.16
  -1  -5  -1  152.07   12.60
   1  -5   1  131.47   12.55
  -1  -5  -1  175.96   13.96
   1  -5   1  174.03   14.68
   1  -5   1  153.54   17.07
   1  -5   1  174.61   12.76
   1  -5   1  143.06   12.65
   1  -5   1  150.42   13.00
  -1   5  -1  177.62   16.32
  -1   5  -1  160.66   12.71
   1   5   1  156.15   12.60
   1   5   1  130.80   12.79
   1   5   1  155.85   12.94
   3  -5   1   30.42    2.71
  -3  -5  -1   26.05    2.54
   3  -5   1   32.82    4.47
   3  -5   1   23.43    5.90
   3  -5   1   31.84    2.48
   3  -5   1   34.67    5.94
  -3  -5  -1   29.77    5.06
   3  -5   1   34.05    3.88
  -3  -5  -1   26.74    4.77
  -3  -5  -1   31.58    2.54
   3   5   1   27.73    2.74
   3   5   1   29.07    2.92
   3   5   1   28.23    3.63
  -3   5  -1   30.26    2.80
  -3   5  -1   24.37    9.30
   3   5   1   29.80    3.07
   5  -5   1  415.96   34.77
   5  -5   1  448.58   35.43
   5  -5   1  469.90   35.83
   5   5   1  396.03   34.51
  -5   5  -1  509.71   46.22
   5   5   1  377.17   34.31
   5   5   1  398.20   35.02
   7  -5   1   61.24    7.06
   7  -5   1   52.92    6.90
   7  -5   1   56.36    8.96
  -7  -5  -1   59.42   28.72
  -7   5  -1   27.76   81.25
   7   5   1   67.78    5.55
   7   5   1   69.85    6.00
   7   5   1   71.47    6.97
   9  -5   1   42.10    4.60
   9   5   1   42.39    3.75
   9   5   1   35.31    5.53
   9   5   1   43.52    4.47
  11  -5   1    0.84    2.12
  11  -5   1    0.85    2.45
  11  -5   1    3.55    1.97
  11   5   1    0.62    2.44
  11   5   1   -1.61    1.96
  12  -6  -1    1.13    1.89
  12  -6  -1    0.66    1.77
  12   6  -1   -0.90    2.04
  12   6  -1    1.88    2.34
  10  -6  -1    2.50    2.18
  10   6  -1    6.28    1.91
  10   6  -1    6.91    1.79
   8  -6  -1   11.42    2.50
   8  -6  -1   11.14    2.03
   8  -6  -1    5.48    4.14
   8   6  -1   14.48    2.13
   8   6  -1   16.30    1.61
   8   6  -1   13.44    1.89
   8   6  -1   15.62    1.69
   6  -6  -1  292.78   24.08
   6  -6  -1  312.80   24.41
   6  -6  -1  254.12   24.19
   6  -6  -1  295.65   23.74
   6   6  -1  295.19   23.62
   6   6  -1  283.46   23.72
   6   6  -1  298.76   23.62
   6   6  -1  285.50   23.78
  -6   6   1  278.10   34.24
  -6   6   1  309.77   26.38
  -6   6   1  266.25   23.98
   4  -6  -1   12.49    1.81
  -4  -6   1   13.56    1.88
   4  -6  -1   14.01    1.46
   4  -6  -1   13.20    2.43
   4   6  -1   15.02    1.68
  -4   6   1   13.56    3.49
   4   6  -1   15.27    1.61
   4   6  -1   14.07    1.52
   4   6  -1   15.26    1.42
  -4   6   1   15.82    2.10
  -2  -6   1   -0.04    0.57
  -2  -6   1    0.55    0.29
   2  -6  -1    0.07    0.40
   2  -6  -1    1.07    4.11
   2  -6  -1   -0.96    2.66
   2  -6  -1    0.07    1.06
  -2  -6   1    0.26    0.08
  -2  -6   1    0.35    0.20
   2  -6  -1   -0.05    0.35
   2  -6  -1   -0.21    0.89
   2   6  -1    0.47    0.43
  -2   6   1    1.35    1.64
  -2   6   1    0.45    0.96
  -2   6   1    0.23    0.50
   0  -6   1  121.55   13.03
   0  -6  -1   97.94    9.45
   0  -6  -1  119.25   11.08
   0  -6  -1  114.92   10.05
   0  -6  -1  108.65    9.50
   0  -6  -1  113.44    9.59
   0  -6   1  123.32    9.72
   0   6   1  112.03    9.43
   0   6   1  114.90    9.79
   0   6   1  132.08    9.55
   0   6  -1  125.97    9.49
   0   6  -1  123.15    9.67
   0   6   1  102.26    9.41
   2  -6   1  103.69    9.31
   2  -6   1   97.29    9.77
  -2  -6  -1  118.77   10.79
  -2  -6  -1   99.98    9.20
  -2  -6  -1  106.33   10.11
  -2  -6  -1  125.77    9.19
   2  -6   1  117.39    9.59
   2  -6   1  110.86   14.71
   2  -6   1  114.59   11.36
   2  -6   1  105.23   10.56
   2   6   1  110.91    9.42
   2   6   1  121.96    9.72
  -2   6  -1  101.18    9.34
   2   6   1  110.22    9.45
   2   6   1  121.21    9.54
  -2   6  -1  118.41   15.16
   2   6   1  128.37    9.25
   4  -6   1   84.76    9.32
  -4  -6  -1   69.13    6.42
   4  -6   1   73.25    7.49
  -4  -6  -1   75.52    9.80
   4  -6   1   79.71    6.66
  -4  -6  -1   70.96    6.41
   4  -6   1   67.44    7.12
   4   6   1   80.87    6.63
   4   6   1   85.11    6.60
   4   6   1   85.45    7.37
   4   6   1   85.11    6.80
  -4   6  -1   71.12   14.99
   6  -6   1    2.34    1.83
  -6  -6  -1    9.48   13.02
   6  -6   1    2.09    4.38
   6  -6   1    0.63    1.90
  -6  -6  -1    1.61    0.81
  -6   6  -1    0.95    1.36
   6   6   1    2.91    1.47
   6   6   1    4.16    0.87
  -6   6  -1   19.02   27.41
   6   6   1    2.64    2.11
   8  -6   1    0.92    1.80
   8  -6   1   -1.61    5.79
   8  -6   1   -1.20    2.14
   8  -6   1   -0.89    1.91
   8   6   1   -1.41    1.60
   8   6   1    0.91    2.65
   8   6   1   -0.15    0.78
  10  -6   1    0.74    2.12
  10  -6   1   -0.25    2.01
  10  -6   1    0.91    1.90
  10   6   1    0.25    2.57
  10   6   1    1.49    1.69
  12  -6   1   -0.49    1.77
  12   6   1    1.05    2.89
  13  -7  -1   -1.29    1.62
  13  -7  -1   -0.75    2.10
  13   7  -1   -2.60    3.18
  11  -7  -1    0.19    1.61
  11  -7  -1   -0.24    1.65
  11   7  -1    0.29    0.97
  11   7  -1    0.89    2.11
  11   7  -1    0.14    1.73
   9  -7  -1    3.95    2.16
   9  -7  -1    3.36    1.79
   9  -7  -1    5.95    2.10
   9   7  -1    0.64    0.96
   9   7  -1    1.66    0.87
   9   7  -1    1.76    1.11
   9   7  -1    2.70    1.37
   7  -7  -1    3.37    2.97
   7  -7  -1    8.34    1.86
   7  -7  -1    3.36    4.37
   7  -7  -1    9.33    1.74
   7  -7  -1    4.10    1.76
   7   7  -1    6.68    1.41
   7   7  -1    5.93    1.33
   7   7  -1    6.20    1.06
   7   7  -1    7.01    1.15
   5  -7  -1    3.84    1.14
   5  -7  -1    3.37    1.09
   5  -7  -1    3.43    1.94
   5  -7  -1    3.61    0.78
   5  -7  -1    1.07    1.52
  -5   7   1    1.16    1.01
   5   7  -1    1.44    0.50
   5   7  -1    1.23    0.76
   5   7  -1    0.17    0.68
   5   7  -1    1.36    0.61
   3  -7  -1  108.85    8.51
  -3  -7   1   89.29    8.02
   3  -7  -1  102.65   10.81
   3  -7  -1   93.69    7.88
   3  -7  -1   93.70    8.43
   3  -7  -1   98.02    7.73
   3  -7  -1   86.93   12.84
   3   7  -1   77.07    7.66
  -3   7   1  103.07    8.09
  -3   7   1   90.54    9.18
   3   7  -1   83.36    8.01
   3   7  -1   90.39    7.73
  -3   7   1  101.76    8.22
   1  -7  -1   24.73    2.35
   1  -7  -1   38.26    5.50
   1  -7  -1   28.49    2.90
   1  -7  -1   26.55    3.36
  -1  -7   1   24.09    2.23
   1  -7  -1   26.44    2.92
  -1  -7   1   31.46    2.80
  -1   7   1   29.09    2.92
  -1   7   1   28.55    2.34
  -1  -7  -1    8.03    0.82
   1  -7   1    9.05    1.58
   1  -7   1    7.11    0.67
  -1  -7  -1   11.63    2.33
   1  -7   1    5.17    6.71
  -1  -7  -1    5.98    0.83
   1  -7   1    9.04    1.14
   1  -7   1    7.63    1.40
  -1  -7  -1    8.73    3.01
   1   7   1    9.45    1.62
   1   7   1    8.15    1.63
   1   7   1    6.96    0.78
  -1   7  -1    8.28    1.02
   3  -7   1   -0.08    3.46
   3  -7   1    3.60    3.03
   3  -7   1    8.42    1.97
  -3  -7  -1    3.43    3.52
  -3  -7  -1    6.97    0.90
   3  -7   1    6.79    0.77
   3  -7   1    0.55    7.08
   3  -7   1    8.61    0.70
  -3   7  -1    5.35    1.17
   3   7   1    6.50    1.32
  -3   7  -1   11.89    9.23
   3   7   1    7.55    1.48
  -5  -7  -1   18.02    8.63
  -5  -7  -1   29.56    2.72
   5  -7   1   31.33    4.30
  -5   7  -1   44.70   20.05
   7  -7   1    1.32    2.43
   7  -7   1    6.17    2.71
   7  -7   1   -2.43    7.14
   7   7   1    1.32    2.29
   9  -7   1    0.01    2.03
   9  -7   1    0.09    2.48
   9  -7   1    1.13    1.84
   9   7   1   -1.29    2.51
   9   7   1   -0.95    1.62
   9   7   1    0.24    0.89
  11  -7   1    0.24    2.15
  11  -7   1   -0.16    1.99
  11  -7   1    0.03    2.66
  11   7   1    1.82    0.92
  11   7   1    0.71    2.07
  12  -8  -1    1.85    1.84
  12  -8  -1    1.30    1.86
  12   8  -1   -1.87    2.80
  10  -8  -1    1.31    1.75
  10  -8  -1    0.34    1.43
  10   8  -1    2.01    1.08
  10   8  -1    1.25    1.51
  10   8  -1    0.45    1.55
   8  -8  -1   41.53    4.70
   8   8  -1   33.09    3.61
   8   8  -1   37.90    3.43
   8   8  -1   35.52    3.66
   8   8  -1   39.70    3.42
   6  -8  -1   82.22    7.60
  -6   8   1   72.34    6.26
   6   8  -1   74.04    5.88
   6   8  -1   56.32    6.00
   6   8  -1   68.26    5.99
   4  -8  -1   32.41    3.09
   4  -8  -1   33.56    2.81
   4  -8  -1   32.61    4.13
   4   8  -1   28.57    2.76
   4   8  -1   38.01    4.03
  -4   8   1   33.08    3.42
   4   8  -1   26.46    2.73
  -4   8   1   35.70    3.50
  -2  -8   1  231.75   19.42
   2  -8  -1  218.56   19.66
  -2  -8   1  237.42   19.24
   2  -8  -1  261.26   21.47
   2  -8  -1  226.54   19.11
   2  -8  -1  253.70   19.66
   2  -8  -1  214.23   19.05
   2  -8  -1  213.18   22.79
  -2   8   1  254.45   19.16
  -2   8   1  240.15   19.48
  -2   8   1  235.01   19.00
   2   8  -1  216.61   19.09
   0  -8  -1    4.55    3.19
   0  -8  -1    7.51    0.89
   0  -8  -1    5.80    1.21
   0  -8  -1    7.29    1.15
   0  -8   1    7.01    1.48
   0  -8   1    9.98    1.83
   0  -8  -1    6.96    1.75
   0  -8   1    7.33    0.68
   0  -8   1    7.32    5.47
   0   8   1    7.28    1.34
   0   8  -1    9.59    1.01
   0   8   1    9.60    1.00
   0   8   1    9.80    2.09
   0   8   1    7.62    0.75
   0   8   1    8.70    0.77
   2  -8   1  713.34   56.15
   2  -8   1  625.39   59.32
  -2  -8  -1  577.94   55.07
   2  -8   1  687.39   54.81
  -2  -8  -1  664.93   54.33
   2  -8   1  625.10   54.23
  -2  -8  -1  707.81   55.90
   2  -8   1  646.61   54.35
   2  -8   1  756.67   54.83
   2  -8   1  703.13   55.81
  -2  -8  -1  620.92   54.32
   2   8   1  673.09   54.57
   2   8   1  691.88   55.09
  -2   8  -1  663.33   54.46
   2   8   1  642.32   54.56
   2   8   1  692.94   54.56
   4  -8   1  166.36   13.40
  -4  -8  -1  169.60   12.35
  -4  -8  -1  119.46   15.78
   4  -8   1  163.61   15.31
  -4  -8  -1  137.17   12.35
   4   8   1  146.94   12.68
   4   8   1  149.52   12.48
  -4   8  -1  222.79   25.96
   4   8   1  149.10   12.56
   4   8   1  133.41   12.88
   6  -8   1   15.77    3.69
   6  -8   1   20.94    6.98
   6  -8   1   19.29    3.61
  -6  -8  -1   15.13    1.88
  -6   8  -1   13.96    2.71
   6   8   1   19.53    2.63
  -6   8  -1   62.67   84.70
   6   8   1   18.50    1.90
   6   8   1   16.58    3.24
   8  -8   1    4.06    2.32
   8  -8   1    3.06    3.16
   8  -8   1   -2.77    9.41
   8   8   1    1.55    2.36
   8   8   1    0.30    3.06
   8   8   1    2.14    1.69
  10  -8   1    0.54    2.77
  10  -8   1    5.98    2.68
  10  -8   1   -1.67    2.10
  10   8   1    0.49    3.30
  10   8   1    1.55    1.85
  12  -8   1   -0.89    2.62
  12   8   1   -0.11    3.02
  13  -9  -1    0.33    1.87
  13  -9  -1    0.54    1.82
  11  -9  -1    0.64    1.84
  11  -9  -1   -0.55    1.97
  11   9  -1    0.74    1.14
  11   9  -1    0.36    2.28
   9  -9  -1    4.47    2.20
   9  -9  -1    2.99    2.02
   9  -9  -1    8.31    8.85
   9   9  -1    5.12    1.48
   9   9  -1    5.78    1.55
   7  -9  -1    2.48    1.96
   7  -9  -1    2.33    1.36
   7  -9  -1    7.52    5.67
   7   9  -1    2.90    0.96
   7   9  -1    3.55    0.99
   7   9  -1    4.06    0.78
  -7   9   1    1.27    2.90
   5  -9  -1   76.89    6.12
   5  -9  -1   68.35    7.77
   5  -9  -1   75.33    6.46
   5  -9  -1   87.02    7.43
   5   9  -1   63.03    6.06
  -5   9   1   68.97    6.84
  -5   9   1   67.02    6.36
   5   9  -1   73.92    6.10
  -5   9   1   62.14    6.69
   5   9  -1   82.73    6.39
   5   9  -1   72.26    6.29
   3  -9  -1  167.92   13.87
   3  -9  -1  156.62   13.96
   3  -9  -1  151.96   20.01
  -3  -9   1  163.91   12.99
  -3  -9   1  136.40   12.83
   3  -9  -1  172.96   16.74
   3  -9  -1  159.56   12.99
   3  -9  -1  146.69   13.08
   3   9  -1  144.02   13.00
  -3   9   1  166.87   13.47
  -3   9   1  162.51   13.15
  -3   9   1  174.96   13.21
   1  -9  -1   22.81    3.07
   1  -9  -1   23.61    2.19
   1  -9  -1   22.71    2.88
  -1  -9   1   31.60    7.93
   1  -9  -1   15.85    5.49
  -1  -9   1   22.54    2.01
  -1  -9   1   26.25    3.19
  -1   9   1   25.33    2.83
  -1   9   1   26.42    2.14
  -1   9   1   24.68    2.07
  -1   9   1   27.06    2.34
   1  -9   1   41.17   11.27
  -1  -9  -1   30.45    5.80
   1  -9   1   36.20    3.74
  -1  -9  -1   33.18    5.27
   1  -9   1   45.06    4.33
   1  -9   1   37.64    3.13
  -1  -9  -1   36.33    3.32
  -1   9  -1   46.69    3.70
   1   9   1   32.20    3.59
   1   9   1   41.58    3.22
   1   9   1   36.14    3.83
   3  -9   1  431.64   32.03
   3  -9   1  337.28   32.99
  -3  -9  -1  367.16   31.04
   3  -9   1  374.76   31.12
   3  -9   1  347.23   32.75
   3  -9   1  311.37   37.32
  -3  -9  -1  362.50   33.28
   3  -9   1  397.00   33.41
   3   9   1  391.18   31.26
   3   9   1  393.70   31.59
   3   9   1  426.21   31.36
   5  -9   1  205.87   21.37
   5  -9   1  277.40   20.36
  -5  -9  -1  188.90   26.58
  -5  -9  -1  232.51   20.12
   5  -9   1  236.60   21.02
   5   9   1  253.74   20.62
   5   9   1  284.23   20.59
   7  -9   1   42.85    6.22
   7  -9   1   62.04    5.36
   7   9   1   58.46    5.93
   7   9   1   59.64    4.98
   7   9   1   51.76    5.56
   9  -9   1    0.05    2.28
   9  -9   1   -0.96    2.02
   9  -9   1   -2.15    2.22
   9   9   1    1.65    3.78
   9   9   1   -0.08    1.66
  11  -9   1    0.74    2.28
  11  -9   1    0.85    1.71
  11   9   1    1.18    1.32
  11   9   1    0.10    2.37
  12 -10  -1    0.23    1.81
  12 -10  -1   -0.89    2.29
  12  10  -1   -0.20    1.16
  10 -10  -1    1.04    1.78
  10 -10  -1    0.89    1.56
  10  10  -1    1.09    1.03
  10  10  -1   -1.02    1.70
   8 -10  -1    4.23    1.47
   8 -10  -1    1.35    1.90
   8 -10  -1    1.25    7.58
   8  10  -1    4.23    1.21
   6 -10  -1   10.01    1.94
   6 -10  -1   10.39    2.84
  -6  10   1   12.41    2.54
  -4 -10   1   12.25    1.49
   4 -10  -1    8.79    3.46
   4 -10  -1    2.63   12.32
  -4 -10   1   16.55    1.42
   4 -10  -1   14.06    2.73
   4 -10  -1   12.74    1.52
   4 -10  -1   12.84    1.71
  -4  10   1   17.43    2.24
  -4  10   1   16.32    2.40
   4  10  -1   14.00    1.68
  -4  10   1   13.35    1.85
   4  10  -1   16.81    2.43
   2 -10  -1   89.43   14.48
   2 -10  -1   87.63    7.28
   2 -10  -1   82.29    7.29
   2 -10  -1   85.70   11.74
  -2 -10   1   86.92    7.84
   2 -10  -1   88.19    8.03
  -2  10   1   89.48    7.18
  -2  10   1   96.81    7.81
  -2  10   1   96.23    7.45
   2  10  -1   82.42    7.31
  -2  10   1   91.05    7.31
   2  10  -1   71.96    7.94
   0 -10  -1   20.63    3.71
   0 -10  -1   11.41    4.86
   0 -10   1    9.04    7.93
   0 -10  -1   15.58    1.54
   0 -10   1   18.43    1.85
   0 -10   1   14.19    2.37
   0 -10   1   12.33    1.84
   0 -10  -1   12.01    2.62
   0 -10  -1   13.36    2.14
   0  10   1   15.48    1.39
   0  10   1   18.84    1.57
   0  10  -1   17.75    1.47
   0  10   1   15.23    2.77
   0  10   1   14.92    1.42
   0  10  -1   17.04    1.46
   2 -10   1   61.49    9.24
  -2 -10  -1   67.80    5.72
  -2 -10  -1   68.63    5.70
  -2 -10  -1   62.89    9.67
   2 -10   1   64.29    7.04
   2  10   1   72.34    6.09
  -2  10  -1   63.73    6.28
   2  10   1   71.84    6.10
   2  10   1   68.16    6.31
   4 -10   1   51.28    9.71
   4 -10   1   54.15    5.16
   4 -10   1   14.54   17.09
   4 -10   1   30.46   10.79
  -4 -10  -1   66.45    4.92
   4  10   1   48.35    4.93
   4  10   1   68.00    5.40
   4  10   1   57.36    5.37
   6 -10   1    1.45    2.01
   6 -10   1   -2.42    2.18
   6 -10   1    1.79    1.61
   6 -10   1   -5.78    7.44
  -6 -10  -1  -24.73   27.73
  -6 -10  -1    2.37    1.16
   6  10   1   -0.66    1.83
   6  10   1    4.35    1.86
  -6  10  -1    3.00    3.26
   8 -10   1    2.53    2.36
   8 -10   1    1.39    2.19
   8 -10   1  -15.93   10.66
   8 -10   1   -0.31    2.48
   8  10   1   -0.26    0.97
   8  10   1    0.66    1.76
  10 -10   1   -0.68    1.91
  10 -10   1   -0.20    2.06
  10  10   1   -0.39    1.53
  11 -11  -1   -0.57    1.77
  11 -11  -1    1.58    1.77
  11  11  -1   -1.27    3.99
  11  11  -1    0.41    1.13
   9 -11  -1    1.79    1.91
   9 -11  -1   -6.87   10.89
   9  11  -1    3.10    1.20
   9  11  -1    0.92    1.30
   7 -11  -1   -0.18    1.04
   7 -11  -1    0.10    2.00
   7 -11  -1    2.04    8.39
   7  11  -1    0.89    1.09
   7  11  -1   -0.05    1.03
  -7  11   1    0.03    4.03
  -5 -11   1    0.98    0.71
   5 -11  -1    2.58    0.82
  -5 -11   1    1.52    0.62
   5 -11  -1    1.67    0.90
   5 -11  -1    1.84    2.01
   5  11  -1    4.40    1.38
  -5  11   1    1.76    1.43
  -5  11   1   -0.10    1.57
  -5  11   1    1.14    1.13
   5  11  -1    3.27    1.04
   3 -11  -1   34.69    3.26
  -3 -11   1   36.22    3.85
   3 -11  -1   35.21    3.32
   3 -11  -1   38.99    4.45
   3 -11  -1   27.45    9.16
   3 -11  -1   31.17   14.50
   3 -11  -1   31.90    6.39
  -3 -11   1   39.90    3.37
  -3  11   1   37.37    3.13
  -3  11   1   36.28    3.84
  -3  11   1   38.67    3.42
   3  11  -1   36.02    4.33
  -3  11   1   38.55    3.50
   1 -11  -1   27.99    3.52
   1 -11  -1   28.44    2.72
  -1 -11   1   48.40   11.65
   1 -11  -1   41.64    8.20
   1 -11  -1   40.70    6.45
  -1  11   1   32.31    3.49
  -1  11   1   33.24    2.83
  -1  11   1   31.94    2.85
  -1  11   1   28.59    2.59
  -1 -11  -1    4.14    0.71
   1 -11   1    2.79    0.37
   1 -11   1    2.87    1.03
   1 -11   1    2.93    2.77
   1 -11   1    3.33    4.59
  -1 -11  -1    8.74    5.90
  -1 -11  -1    4.47    1.03
   1 -11   1    6.62   12.51
   1  11   1    3.91    2.05
  -1  11  -1    3.76    0.71
   1  11   1    3.18    0.53
   1  11   1    2.66    0.95
  -1  11  -1    3.32    0.86
   3 -11   1   78.80   13.85
   3 -11   1   79.08   22.26
  -3 -11  -1   95.11    8.05
   3 -11   1   92.30    7.96
  -3 -11  -1  102.65    8.11
   3 -11   1  113.29    8.74
   3 -11   1   99.05   12.44
  -3 -11  -1   68.64   12.38
   3  11   1   91.34    8.28
  -3  11  -1  106.48    8.93
  -3  11  -1   92.54    8.26
   3  11   1   94.09    8.51
   3  11   1   94.52    8.44
   5 -11   1   59.73   12.14
  -5 -11  -1   29.52   17.53
   5 -11   1   68.57    7.40
   5  11   1   60.00    5.42
   5  11   1   64.17    5.75
  -5  11  -1   50.54    5.96
   7 -11   1    6.83    3.43
  -7 -11  -1    5.51    1.52
   7 -11   1   15.09   10.41
   7  11   1    3.03    1.30
   7  11   1    4.60    2.24
   9 -11   1    0.91    2.05
   9 -11   1    1.63    2.47
   9  11   1   -0.48    1.69
   9  11   1    1.86    1.23
  11 -11   1    0.29    1.70
  11 -11   1    1.32    2.35
  11  11   1   -0.27    1.06
  11  11   1    2.56    2.49
  12 -12  -1   -0.47    1.67
  12 -12  -1    0.24    1.79
  12  12  -1    0.41    2.39
  10 -12  -1    1.70    1.72
  10 -12  -1    2.86    1.93
  10  12  -1    1.07    1.17
   8 -12  -1   14.28   14.50
   8 -12  -1   39.68    4.07
   8 -12  -1   37.98    5.49
   8  12  -1   34.02    3.58
   6 -12  -1   93.60    8.04
   6 -12  -1   96.61    8.32
   6 -12  -1  110.02    9.49
   6  12  -1   96.34    8.13
  -6  12   1   77.93    8.74
   4 -12  -1  120.38   32.18
   4 -12  -1  161.28   14.02
   4 -12  -1  160.33   13.89
   4 -12  -1  187.91   15.10
  -4 -12   1  160.47   14.21
   4 -12  -1  169.05   22.64
   4  12  -1  178.73   14.47
  -4  12   1  174.51   14.56
  -4  12   1  174.28   14.51
  -4  12   1  157.97   14.12
   2 -12  -1   68.32    5.64
   2 -12  -1   68.21    6.55
   2 -12  -1   80.86   12.26
   2 -12  -1   61.89   14.62
   2  12  -1   62.06    5.71
  -2  12   1   72.72    5.80
   2  12  -1   54.76    6.60
  -2  12   1   66.31    5.60
  -2  12   1   70.36    6.22
  -2  12   1   65.67    5.49
   0 -12  -1    6.52    1.61
   0 -12   1   -8.68   10.75
   0 -12   1    5.76    0.63
   0 -12  -1    8.25    1.00
   0 -12  -1    8.23    7.32
   0 -12  -1    7.85    1.92
   0  12   1    5.35    2.41
   0  12   1    8.18    0.76
   0  12   1    9.07    1.73
  -2 -12  -1  284.44   24.21
   2 -12   1  256.64   24.47
   2 -12   1  216.52   40.62
   2 -12   1  276.36   28.58
  -2 -12  -1  296.99   28.47
  -2 -12  -1  310.45   24.71
   2  12   1  319.78   24.59
   2  12   1  320.97   24.85
   2  12   1  305.10   24.55
  -2  12  -1  278.63   24.31
  -2  12  -1  319.86   24.51
   4 -12   1   43.18   13.70
   4 -12   1   51.01    5.56
   4 -12   1    4.50   30.44
   4  12   1   57.89    5.87
  -4  12  -1   53.90    6.63
   4  12   1   54.49    4.83
   4  12   1   59.62    5.26
   6 -12   1    0.22    2.04
   6 -12   1   -0.48    2.47
   6 -12   1    4.54    9.34
  -6 -12  -1    0.02    1.03
   6  12   1   -0.07    1.85
   6  12   1    2.01    1.17
   8 -12   1   12.64   15.33
   8 -12   1    1.69    2.22
   8 -12   1    1.42    2.68
   8  12   1    2.56    2.03
   8  12   1    5.70    1.47
  10 -12   1   -0.63    2.10
  10 -12   1    1.48    1.91
  10  12   1    0.37    1.62
  10  12   1    1.79    1.15
  11 -13  -1    0.38    1.76
  11 -13  -1   -2.65    1.57
  11  13  -1    0.52    1.99
   9 -13  -1    7.56   15.66
   9 -13  -1    4.65    2.16
   9 -13  -1    4.97    1.78
   7 -13  -1    1.51    1.25
   7 -13  -1    0.58    1.97
   7 -13  -1   -7.36    9.40
   7  13  -1    1.60    1.37
   7  13  -1    0.57    1.25
   5 -13  -1    2.64    1.00
   5 -13  -1    2.63    1.93
  -5 -13   1    2.05    1.25
   5 -13  -1    3.66    1.01
  -5  13   1    4.00    2.69
  -5  13   1    6.51    1.92
  -5  13   1   -0.10    2.45
   3 -13  -1   26.10    2.50
   3 -13  -1   26.26    3.83
   3 -13  -1   22.74    2.50
  -3 -13   1   31.97    2.87
   3 -13  -1   15.09   12.50
  -3 -13   1   26.75    4.04
   3 -13  -1   16.17   23.41
  -3  13   1   27.86    2.26
  -3  13   1   26.09    2.56
  -3  13   1   27.13    3.34
   3  13  -1   27.47    3.89
   3  13  -1   24.24    3.36
  -3  13   1   22.03    2.94
  -1 -13   1   11.19   13.61
   1 -13  -1   19.64   14.78
   1 -13  -1   18.86    1.91
   1 -13  -1   34.36   20.02
   1 -13  -1   19.26    2.95
   1  13  -1   22.97    3.97
  -1  13   1   21.05    2.05
  -1  13   1   18.32    1.69
  -1  13   1   19.25    2.59
  -1  13   1   19.63    3.74
   1 -13   1  -13.62   19.03
  -1 -13  -1    0.78    0.58
  -1 -13  -1    0.30    1.37
  -1 -13  -1   12.10    9.34
   1  13   1    0.99    0.99
   1  13   1    0.88    2.03
   1  13   1    0.77    0.53
   3 -13   1  243.34   19.41
  -3 -13  -1  217.66   19.49
   3 -13   1  220.27   23.25
   3 -13   1  201.75   40.84
  -3 -13  -1  242.19   27.99
  -3 -13  -1  252.36   19.02
   3 -13   1  204.42   18.85
   3  13   1  240.44   19.18
  -3  13  -1  208.96   19.10
  -3  13  -1  256.88   19.88
   5 -13   1   15.60    3.28
  -5 -13  -1   24.06    2.15
   5 -13   1   13.42    9.22
  -5  13  -1   11.79    4.24
   7 -13   1   36.55    4.58
  -7 -13  -1   35.85    3.86
   7 -13   1   24.90    5.46
   7 -13   1   12.72   13.84
   7  13   1   42.70    4.47
   9 -13   1    1.66    2.28
   9 -13   1    1.14    1.98
   9  13   1   -1.10    1.72
  11 -13   1    2.02    2.33
  11 -13   1   -0.43    2.31
  11  13   1    2.88    1.61
  11  13   1    0.73    3.46
  12 -14  -1    0.67    1.93
  12 -14  -1    1.53    3.33
 -12  14   1    0.76    1.65
  10 -14  -1    1.08    1.87
  10 -14  -1    1.80    1.72
  10  14  -1   -0.69    1.23
   8 -14  -1   -0.55   14.44
   8 -14  -1   10.92    2.33
   8 -14  -1    7.96    2.72
   6 -14  -1   32.85    4.69
   6 -14  -1   29.92    3.14
   6  14  -1   25.67    3.40
   4 -14  -1   49.61    6.01
   4 -14  -1   51.12    4.66
   4 -14  -1   53.68    4.74
  -4  14   1   52.08    4.41
  -4  14   1   54.78    5.68
   4  14  -1   63.04    5.76
  -4  14   1   42.65    5.88
   2 -14  -1   17.11   19.12
   2 -14  -1    7.18   13.66
   2 -14  -1   16.60    1.75
   2 -14  -1   13.98    3.03
  -2 -14   1   21.99   18.40
  -2  14   1   18.86    2.63
  -2  14   1   17.38    2.11
   2  14  -1   22.73    3.87
  -2  14   1   15.39    1.64
  -2  14   1   15.25    1.45
   0 -14   1   -0.82   19.12
   0 -14  -1    0.48    1.45
   0 -14  -1   -3.47   10.72
   0 -14  -1    0.80    0.60
   0 -14   1    1.72    7.94
   0  14   1    1.54    1.06
   0  14   1   -0.17    0.43
   0  14   1    1.00    2.64
   2 -14   1    5.59    0.90
   2 -14   1   15.41   34.08
   2 -14   1   20.83   13.42
  -2 -14  -1    4.73    1.94
  -2 -14  -1    0.37   12.88
  -2 -14  -1    6.03    1.01
   2  14   1    3.67    2.44
   2  14   1    7.65    1.95
   2  14   1    5.22    1.24
  -2  14  -1    6.94    1.32
  -4 -14  -1    0.28    0.80
   4 -14   1    0.32    1.54
   4 -14   1  -56.18   56.85
   4 -14   1    7.14    8.57
   4  14   1   -0.04    1.60
   4  14   1   -2.08    1.47
  -4  14  -1   -0.47    2.01
   6 -14   1    0.51    2.92
  -6 -14  -1   -0.02    1.15
   6 -14   1    1.89    2.08
   6 -14   1  -11.12   13.49
   6  14   1   -0.15    2.05
   8 -14   1    1.36    2.14
   8 -14   1   -0.58    2.57
   8  14   1    1.00    1.20
   8  14   1    1.09    2.23
  10 -14   1    1.42    2.09
  10 -14   1   -0.59    2.08
  10  14   1   -0.13    1.26
  10  14   1   -1.08    1.91
  11 -15  -1    1.14    1.76
  11 -15  -1    0.21    2.84
 -11  15   1    3.21    1.09
  11  15  -1    4.25    1.72
   9 -15  -1    0.14    1.90
  -9 -15   1   -0.96    2.09
   9 -15  -1   -0.75    1.92
  -9  15   1    0.48    0.84
   9  15  -1   -0.79    1.32
   7 -15  -1    1.25    1.38
   7 -15  -1    0.71    1.97
   7 -15  -1   -2.89   13.24
   7  15  -1   -0.98    1.78
   5 -15  -1    0.58    1.02
   5 -15  -1    0.69    1.07
   5 -15  -1   -0.74    1.89
  -5  15   1    0.53    0.40
   5  15  -1    3.21    2.06
   3 -15  -1   20.96    3.65
   3 -15  -1   22.48   38.86
   3 -15  -1   24.95    2.34
  -3  15   1   21.50    2.89
  -3  15   1   18.26    3.24
   3  15  -1   22.66    4.06
  -3  15   1   20.74    1.91
   1 -15  -1   81.53    6.37
   1 -15  -1   79.99   28.10
   1 -15  -1  113.12   18.80
  -1 -15   1   78.68   27.89
  -1 -15   1  108.22   16.96
   1 -15  -1   75.15    7.18
   1  15  -1   66.89    7.90
  -1  15   1   61.35    7.80
  -1 -15  -1   36.52    6.72
   1 -15   1   40.01   16.50
   1 -15   1   56.78   35.70
  -1 -15  -1   40.80    3.55
   1 -15   1   35.63    3.53
  -1 -15  -1   14.37   15.83
   1  15   1   43.70    4.11
   1  15   1   42.28    5.22
   3 -15   1   15.43   11.22
   3 -15   1    8.32    1.22
  -3 -15  -1   12.61   25.25
  -3 -15  -1    8.55    1.33
  -3  15  -1   11.69    3.19
   3  15   1    8.37    2.27
   3  15   1    7.25    2.42
   3  15   1    6.24    1.40
  -5 -15  -1   62.26    4.91
   5 -15   1   48.56    5.51
   5 -15   1   40.48    6.97
   5  15   1   60.73    5.36
   5  15   1   49.62    5.63
   7 -15   1    0.32    2.97
   7 -15   1   -1.95    1.95
  -7 -15  -1   -1.19    1.57
   7 -15   1   -7.16   17.95
   7  15   1   -2.04    2.20
   7  15   1    1.40    1.37
   9 -15   1    0.60    2.11
   9 -15   1    1.21    2.55
   9  15   1   -0.46    1.07
   9  15   1   -0.34    3.96
  10 -16  -1   -0.33    1.80
 -10  16   1    0.48    0.88
  10  16  -1    1.13    1.54
   8 -16  -1    0.25    1.60
   8 -16  -1  -16.36   33.28
   8 -16  -1    1.58    2.00
  -8 -16   1   -1.91    1.30
   8  16  -1    0.55    1.47
  -8  16   1   -0.39    0.61
   6 -16  -1    1.33    2.80
  -6  16   1    0.82    0.49
   6  16  -1    1.43    1.86
   4 -16  -1   32.67    3.36
   4 -16  -1   40.34    4.92
  -4  16   1   31.83    2.90
  -4  16   1   35.59    5.03
   4  16  -1   32.69    4.74
   2 -16  -1  121.00   37.78
   2 -16  -1   52.36    4.40
   2 -16  -1   52.71    5.58
  -2 -16   1   19.58   16.25
  -2  16   1   48.07    4.70
  -2  16   1   40.42    6.15
  -2  16   1   49.62    4.14
   2  16  -1   44.59    6.14
  -2  16   1   52.09    5.17
   0 -16   1  144.97   44.54
   0 -16   1  181.78   29.22
   0 -16  -1  159.19   27.97
   0 -16  -1  117.59   37.04
   0 -16  -1  187.49   13.74
   0 -16   1  169.08   13.64
   0  16  -1  134.81   14.89
   0  16   1  172.50   14.12
   0  16   1  157.00   14.88
   2 -16   1   -2.37   11.77
  -2 -16  -1  -47.29   25.53
   2 -16   1    1.98    0.67
  -2 -16  -1    3.79    0.92
   2 -16   1   83.70   78.07
   2  16   1    2.61    2.64
   2  16   1    1.07    1.20
  -2  16  -1    2.48    1.29
   2  16   1    3.50    2.09
   4 -16   1    2.65    3.00
   4 -16   1  -15.41   31.66
   4  16   1    2.91    2.13
   4  16   1    4.08    2.11
   6 -16   1    1.56    3.16
   6 -16   1    6.62    3.59
  -6 -16  -1    7.12    1.61
   6 -16   1   21.08   19.53
   6  16   1    9.14    2.74
   6  16   1    8.96    2.03
   8 -16   1   -0.48    2.50
   8  16   1   -0.08    2.25
   8  16   1    3.42    1.54
  10 -16   1    2.80    2.95
  10  16   1   13.28    2.10
  11 -17  -1    0.87    1.75
   9 -17  -1   -1.08    1.82
  -9 -17   1    2.18    1.68
   9  17  -1    1.44    1.52
  -9  17   1    0.26    0.73
   7 -17  -1   12.63    3.04
   7 -17  -1   -3.04   19.64
   7  17  -1    6.34    2.02
  -5 -17   1    3.61    1.43
   5 -17  -1    5.22    2.70
   5 -17  -1    2.08    1.27
   5  17  -1    1.01    2.23
  -5  17   1    2.43    0.54
   3 -17  -1   18.94    3.72
   3 -17  -1   21.82    2.53
   3  17  -1   24.95    4.38
  -3  17   1   21.04    4.18
   1 -17  -1   48.73    4.41
   1 -17  -1   54.18    5.54
   1 -17  -1    8.43   62.40
  -1 -17   1   52.60    4.31
   1  17  -1   37.19    6.32
  -1  17   1   39.84    6.30
  -1  17   1   52.74    5.21
  -1 -17  -1   28.26   40.70
   1 -17   1   71.02  105.56
  -3 -17  -1   30.21    2.99
   3  17   1   29.71    4.29
   3  17   1   28.90    4.01
  -5 -17  -1    6.88    1.35
   5 -17   1    5.83    3.42
   5 -17   1   19.15   19.31
   5  17   1    2.62    2.53
   5  17   1    4.94    2.05
  -7 -17  -1    1.47    2.18
   7 -17   1   -1.26    3.15
   7  17   1   -2.43    2.55
   7  17   1    4.53    1.56
   9 -17   1    0.60    2.02
   9  17   1    0.89    1.19
  10 -18  -1    3.10    2.04
  10  18  -1   -0.13    2.30
  -8 -18   1    2.69    1.49
   8 -18  -1    0.98    2.01
   8  18  -1   -0.13    1.57
  -6 -18   1   15.02    1.92
   6 -18  -1   22.14   29.51
   6 -18  -1   10.20    2.89
   6  18  -1   13.92    2.84
   4 -18  -1    0.28    2.19
   4 -18  -1    0.92    1.24
   4  18  -1    2.61    2.95
  -2 -18   1   56.77    4.86
   2 -18  -1   60.80    5.02
   2 -18  -1   56.37    6.21
  -2  18   1   51.49    7.28
   2  18  -1   50.85    6.97
  -2  18   1   45.64    6.91
   0 -18   1    9.72    1.37
   0 -18  -1    8.60    1.53
   0  18  -1    8.52    4.08
   0  18   1   10.32    2.33
   0  18   1   12.60    4.15
   2 -18   1   16.90    2.11
  -2 -18  -1   24.08    2.30
   2  18   1   17.03    3.28
   2  18   1   21.47    3.69
   2  18   1   21.63    4.22
   4 -18   1    0.88    3.16
  -4 -18  -1    5.98    1.31
   4  18   1    3.62    2.35
  -6 -18  -1    3.33    1.51
   6 -18   1    0.88    2.92
   6  18   1    6.02    1.91
   6  18   1   -0.18    3.03
   8 -18   1    0.09    2.23
   8  18   1   -0.69    1.28
  -9 -19   1    0.95    2.06
   9 -19  -1    1.42    1.87
   9  19  -1   -1.10    1.65
   7 -19  -1    0.81    2.29
  -7 -19   1    5.01    1.73
   7  19  -1    2.13    2.16
   5 -19  -1    9.51    1.90
  -5 -19   1   13.36    1.88
   5  19  -1   12.76    3.13
  -3 -19   1    2.62    0.95
   3 -19  -1    2.14    2.41
  -3  19   1    2.92    3.87
   3  19  -1   10.70    5.81
  -3  19   1    6.62    3.45
   1 -19  -1   87.43    6.92
  -1 -19   1   80.97    6.79
  -1  19   1   72.95    7.97
  -1  19   1   75.32    8.82
   1  19  -1   71.07    8.87
  -1 -19  -1   93.87    9.26
   1 -19   1  110.27    8.82
   1  19   1  106.23    9.67
   1  19   1  107.27    9.82
  -3 -19  -1   13.41    1.85
   3 -19   1    7.11    3.50
   3  19   1   10.07    3.01
   5 -19   1    6.52    3.61
  -5 -19  -1   15.45    2.07
   5  19   1   13.62    2.59
   5  19   1    7.17    3.31
  -7 -19  -1   13.58    2.67
   7 -19   1    7.37    3.36
   7  19   1   13.14    2.23
   9 -19   1    0.34    2.32
   9  19   1    4.91    1.61
  -8 -20   1    5.57    2.26
   8 -20  -1    1.14    1.99
   8  20  -1    4.19    1.82
   6 -20  -1   -0.16    2.38
  -6 -20   1    0.29    1.09
   6  20  -1   -1.85    2.01
   4 -20  -1   34.71    5.04
  -4 -20   1   42.03    3.74
   4 -20  -1   36.75    3.88
   4  20  -1   37.21    5.33
  -4  20   1   37.87    6.41
   2 -20  -1   82.59    7.08
  -2 -20   1   80.44    6.86
   2  20  -1   77.54    8.89
  -2  20   1   82.92    9.40
  -2  20   1   70.76    8.81
   0 -20  -1   31.91    2.95
   0 -20   1   23.91    2.70
   0  20   1   29.94    5.48
   0  20   1   24.94    4.86
   0  20  -1   29.07    5.63
   0  20   1   26.13    4.70
   2 -20   1   14.00    4.18
   2 -20   1   15.85    2.10
  -2 -20  -1   20.77    2.25
   2  20   1   20.59    4.39
  -2  20  -1   19.67    5.10
   2  20   1   10.07    3.65
   4 -20   1   -0.18    3.14
  -4 -20  -1    1.80    1.14
   4  20   1    1.00    2.24
  -6 -20  -1    0.72    1.49
   6 -20   1   -1.14    2.89
   6  20   1   -0.17    1.71
   8 -20   1   -0.04    2.38
   8  20   1    1.79    1.43
   9 -21  -1    1.74    2.12
  -9  21   1    5.77    6.35
   9  21  -1   -1.82    2.06
   7 -21  -1   -0.97    2.11
  -7  21   1    2.48    4.44
   7  21  -1    2.49    2.02
  -5 -21   1    1.36    1.19
   5 -21  -1    0.37    3.33
  -5  21   1   -1.49    4.54
   5  21  -1    0.47    2.44
  -3 -21   1   26.63    2.80
   3 -21  -1   27.77    3.27
  -3  21   1   24.56    5.37
   3  21  -1   27.18    5.15
  -1 -21   1   -0.26    0.84
   1 -21  -1   -0.33    1.37
  -1  21   1   -1.14    3.24
   1  21  -1    3.61    4.00
  -1  21   1    0.44    3.72
   1 -21   1    1.33    0.98
  -1 -21  -1    1.69    1.04
   1 -21   1   -0.35    3.31
  -1  21  -1   -0.86    3.83
   1  21   1    2.35    3.36
   3 -21   1   12.33    3.98
   3  21   1    9.91    3.14
  -3  21  -1   12.04    4.70
   5 -21   1    0.55    2.78
  -5 -21  -1    1.25    1.32
   5  21   1   -0.51    1.69
   7 -21   1    0.33    2.40
  -7 -21  -1   -0.81    3.21
   7  21   1    0.41    1.58
  -8 -22   1    1.00    1.79
   8 -22  -1    0.72    2.12
   8  22  -1    0.13    2.88
  -8  22   1   -9.02    9.36
   6 -22  -1    0.06    2.32
  -6 -22   1   -0.32    1.03
   6  22  -1    0.91    2.06
  -6  22   1   -0.96    4.14
   4 -22  -1    3.06    1.66
  -4 -22   1    2.82    2.00
   4  22  -1   -0.79    3.24
  -4  22   1    3.61    3.66
   2 -22  -1   32.66    3.55
  -2 -22   1   28.26    2.99
   0 -22   1    7.93    5.01
   0 -22  -1   12.07    2.13
   0 -22   1   11.53    1.80
   0  22  -1    8.87    4.52
   0  22   1   10.25    4.02
   2 -22   1   10.90    2.39
   2 -22   1   10.66    4.10
  -2 -22  -1   14.64    2.06
   4 -22   1    1.01    3.18
  -4 -22  -1    3.57    1.37
  -4  22  -1    4.74    4.10
   4  22   1   -0.71    1.90
   6 -22   1   -0.08    2.94
  -6 -22  -1    1.75    1.83
   6  22   1   -0.79    2.57
  -7 -23   1    1.24    1.54
   7 -23  -1    4.66    2.78
   7  23  -1   -1.64    2.11
  -7  23   1    0.68    3.89
  -5 -23   1    1.80    1.18
   5  23  -1   -1.14    2.41
  -5  23   1    1.97    3.37
   3 -23  -1    4.33    1.60
  -3 -23   1    5.35    1.32
  -3  23   1    2.05    4.78
   3  23  -1   -0.26    3.70
  -1  23   1   -4.87    4.16
   1  23  -1   -2.38    4.11
   1 -23   1   25.28    2.94
  -1 -23  -1   30.77    3.26
  -1  23  -1   13.28    6.24
   1  23   1   26.20    6.04
  -3 -23  -1    4.64    1.55
   3 -23   1    5.21    3.74
   3  23   1   -0.44    2.60
  -3  23  -1    1.42    3.22
  -5 -23  -1    1.97    1.45
   5 -23   1    0.73    3.06
   5  23   1    1.80    1.95
  -5  23  -1    0.81    7.86
  -6 -24   1    0.36    1.35
   6  24  -1    1.99    2.39
  -6  24   1   -0.82    3.78
  -4 -24   1    0.84    1.25
   4  24  -1    1.40    2.89
  -4  24   1    0.66    3.26
  -2 -24   1    4.74    1.26
   2 -24  -1    3.98    1.79
   2  24  -1    1.95    3.61
  -2  24   1    1.72    3.68
   0 -24  -1    0.17    1.54
   0 -24   1    0.09    1.33
   0  24  -1   -4.34    3.95
   0  24   1   -0.69    3.32
  -2 -24  -1    2.72    1.31
  -2  24  -1   -0.47    3.22
   2  24   1   -1.38    2.78
  -4 -24  -1    2.51    1.52
   4 -24   1   -2.99    3.67
  -4  24  -1    1.08    5.84
   4  24   1    0.15    2.37
   6  24   1    1.57    1.90
  -6  24  -1    0.32    3.87
  -5 -25   1    0.49    1.30
  -5  25   1   -1.19    3.24
   5  25  -1    0.49    2.57
  -3 -25   1   -1.33    1.93
   3 -25  -1   -1.75    1.70
   3  25  -1   -3.79    3.55
  -3  25   1   -0.97    4.45
  -1 -25   1   13.28    2.06
   1 -25  -1    7.57    1.87
  -1  25   1    3.82    3.56
   1  25  -1    2.10    4.19
  -1 -25  -1    0.33    1.68
   1 -25   1    2.02    1.77
  -1  25  -1   -3.54    3.87
   1  25   1    0.38    3.01
  -3 -25  -1    2.58    1.39
   3  25   1   -1.02    2.34
  -3  25  -1    0.36    4.46
   5  25   1    1.03    2.52
  -5  25  -1    1.01    4.67
  -4 -26   1   11.99    3.04
  -4  26   1   -2.01    3.20
   4  26  -1   -0.32    3.19
   2 -26  -1    2.31    1.89
  -2 -26   1   -0.46    1.30
  -2  26   1   -3.77    3.25
   2  26  -1    1.94    3.57
   0 -26   1    9.58    2.10
   0 -26  -1    8.00    1.91
   0  26   1    0.60    3.29
   0  26  -1   -1.13    3.93
  -2 -26  -1    1.96    1.72
  -2  26  -1   -1.27    3.10
   2  26   1    2.83    2.58
   4  26   1    1.38    2.76
  -4  26  -1   -2.29    3.54
   3  27  -1   -0.25    3.37
  -3  27   1   -1.62    3.91
  -1 -27   1   -1.39    1.76
   1 -27  -1    0.43    1.98
   1  27  -1    3.12    4.15
  -1  27   1    0.34    3.07
  -1 -27  -1    1.08    1.66
   1  27   1    1.27    3.33
  -1  27  -1   -3.41    4.54
  14   0  -2    0.90    2.05
  12   0  -2    1.97    1.86
  12   0  -2    6.40    2.35
  12   0  -2    0.07    1.52
  10   0  -2  111.87   10.65
  10   0  -2  127.74   10.37
  10   0  -2  117.58   10.43
   8   0  -2  213.32   17.50
   8   0  -2  204.47   17.61
  -6   0   2  685.89   65.23
   6   0  -2  874.08   65.34
   6   0  -2  903.16   65.29
   6   0  -2  735.95   65.09
  -4   0   2  888.02   74.50
   4   0  -2  819.89   74.30
   4   0  -2 1015.32   74.43
   4   0  -2  919.82   74.53
   4   0  -2  928.89   74.42
  -2   0   2 2040.68  167.23
   0   0   2 2994.24  238.08
   0   0   2 2855.52  239.14
   0   0  -2 3052.28  239.94
   0   0  -2 2810.79  238.09
  -2   0  -2 1661.32  123.42
  -2   0  -2 1572.34  120.89
   2   0   2 1267.18  119.61
   2   0   2 1352.30  119.61
   2   0   2 1629.88  120.87
   2   0   2 1436.34  119.73
  -2   0  -2 1411.66  119.65
   2   0   2 1500.70  120.24
  -4   0  -2  405.96   41.07
   4   0   2  383.63   32.13
   4   0   2  399.90   33.19
   4   0   2  355.60   32.72
   4   0   2  435.63   32.99
   4   0   2  381.20   32.01
   4   0   2  406.60   32.32
  -6   0  -2    4.82   39.28
   6   0   2   22.87    3.85
   6   0   2   31.21    3.26
   6   0   2   27.56    4.92
   6   0   2   33.60    2.77
   8   0   2   46.26    6.80
   8   0   2   53.37    5.08
  10   0   2    0.20    2.89
  10   0   2    7.58    2.51
  13  -1  -2   19.24    3.04
  13  -1  -2   12.40    2.85
  13   1  -2   19.03    2.99
  13   1  -2   12.21    2.99
  11  -1  -2  139.40   12.71
  11  -1  -2  135.20   12.97
  11  -1  -2  132.96   12.74
  11   1  -2  153.64   13.00
  11   1  -2  149.28   12.64
  11   1  -2  169.37   12.71
   9  -1  -2  202.13   17.46
   9  -1  -2  180.75   17.25
   9  -1  -2  174.02   17.51
   9   1  -2  237.43   17.45
   9   1  -2  234.88   17.66
   9   1  -2  218.00   17.33
  -9   1   2   12.51   68.55
   7  -1  -2  199.00   14.89
   7  -1  -2  181.17   14.60
   7   1  -2  150.27   14.56
   7   1  -2  179.29   14.67
   7   1  -2  168.51   14.76
   5  -1  -2  616.45   45.30
  -5  -1   2  500.97   45.15
   5  -1  -2  511.68   45.05
   5  -1  -2  630.81   45.43
   5  -1  -2  557.06   45.22
   5   1  -2  591.05   45.23
   5   1  -2  529.31   45.52
   5   1  -2  488.67   45.03
   3  -1  -2 1286.66  109.31
  -3  -1   2 1372.19  110.36
  -3  -1   2 1399.83  109.31
   3   1  -2 1254.37  109.26
  -3   1   2 1456.44  108.99
  -3   1   2 1281.67  110.29
   1  -1  -2 9999.00  738.59
  -1  -1   2 8522.35  735.82
  -1   1   2 8501.52  735.40
   1   1  -2 9200.26  735.79
  -1  -1  -2  564.29   40.30
   1  -1   2  497.36   40.33
  -1  -1  -2  513.64   43.50
   1  -1   2  505.84   42.29
   1  -1   2  458.70   40.20
   1  -1   2  521.86   40.28
   1  -1   2  483.48   40.96
  -1  -1  -2  515.04   41.24
   1   1   2  464.03   40.19
  -1   1  -2  505.12   43.90
  -1   1  -2  516.99   41.40
   1   1   2  452.04   40.38
   1   1   2  507.14   41.48
  -1   1  -2  553.33   40.32
   1   1   2  519.91   40.27
   1   1   2  476.61   40.30
   1   1   2  461.81   40.78
   1   1   2  414.79   40.34
  -3  -1  -2  392.40   37.79
   3  -1   2  401.45   32.18
   3  -1   2  420.00   32.09
   3  -1   2  401.58   33.04
   3   1   2  394.21   32.82
   3   1   2  368.54   32.19
   3   1   2  392.51   32.99
   3   1   2  382.39   32.35
  -3   1  -2  440.15   38.70
   3   1   2  382.43   32.07
   5  -1   2  239.10   20.16
   5  -1   2  219.26   19.61
  -5   1  -2  287.06   41.36
   5   1   2  247.69   18.76
   5   1   2  241.34   19.02
   5   1   2  192.59   19.29
   5   1   2  223.35   20.05
   7  -1   2  167.73   13.00
   7  -1   2  122.82   13.27
   7  -1   2  166.76   14.01
   7  -1   2  154.28   14.52
   9  -1   2   84.42    8.19
   9   1   2   86.00    9.86
   9   1   2  100.86    8.19
  11  -1   2   18.10    3.02
  11   1   2   12.22    3.29
  14  -2  -2    3.50    2.39
  14   2  -2    3.98    2.54
  12  -2  -2   22.50    3.77
  12   2  -2   28.01    4.30
  12   2  -2   19.52    3.67
  12   2  -2   31.96    4.16
  10  -2  -2   98.39    9.61
  10  -2  -2  117.03    9.58
  10  -2  -2  109.67    9.87
  10   2  -2  111.36    9.43
  10   2  -2  104.34    9.72
  10   2  -2  109.10    9.51
   8  -2  -2  247.57   18.90
   8  -2  -2  222.13   18.62
   8  -2  -2  231.20   18.92
   8   2  -2  234.14   18.84
   8   2  -2  228.33   18.71
  -8   2   2  150.25   32.10
   8   2  -2  196.64   18.32
   6  -2  -2  523.93   40.22
   6  -2  -2  505.29   40.22
   6  -2  -2  432.73   39.98
   6   2  -2  548.70   40.11
   6   2  -2  426.60   39.83
   6   2  -2  497.86   40.02
  -6   2   2  456.25   41.71
   6   2  -2  543.31   40.20
  -6   2   2  474.49   40.20
  -6   2   2  483.14   43.84
   4  -2  -2 1383.21  119.11
  -4   2   2 1566.09  118.98
  -4   2   2 1497.13  119.12
  -4   2   2 1403.13  120.06
   2  -2  -2  808.52   76.75
   2  -2  -2  917.78   77.20
   2  -2  -2 1012.69   76.82
  -2  -2   2 1035.29   77.28
   2  -2  -2  947.85   76.84
  -2  -2   2 1055.59   79.05
  -2  -2   2  817.44   76.67
  -2   2   2  962.64   77.12
  -2   2   2  974.41   78.22
   2   2  -2  939.79   77.22
   0  -2   2  846.61   71.63
   0  -2   2  827.20   69.09
   0  -2   2  869.78   69.86
   0  -2  -2  897.57   71.59
   0  -2  -2  938.04   69.13
   0  -2  -2  716.99   69.11
   0  -2  -2  897.96   69.85
   0   2   2  780.57   69.08
   0   2   2  849.23   70.35
   0   2  -2  939.92   69.13
   0   2  -2  957.37   72.30
   0   2   2  792.08   69.05
   0   2   2  832.49   69.59
   0   2  -2  849.98   69.93
   0   2   2  804.23   69.12
  -2  -2  -2  746.46   70.50
   2  -2   2  894.54   70.64
  -2  -2  -2  950.89   73.84
   2  -2   2  837.60   71.36
  -2  -2  -2  938.99   70.57
   2  -2   2  802.25   72.03
  -2  -2  -2  868.15   71.66
  -2   2  -2  931.24   75.07
  -2   2  -2  843.87   71.89
   2   2   2  892.65   71.08
  -2   2  -2  802.44   70.60
   2   2   2  960.67   70.59
   2   2   2  854.53   70.44
   2   2   2  855.08   70.56
   2   2   2  873.73   70.70
   4  -2   2  376.98   31.10
   4  -2   2  410.90   31.16
  -4  -2  -2  398.42   39.00
   4  -2   2  394.21   30.16
   4  -2   2  309.05   29.95
   4  -2   2  363.77   29.87
   4   2   2  383.58   31.08
   4   2   2  347.08   30.28
  -4   2  -2  380.46   41.15
   4   2   2  341.17   29.98
   4   2   2  375.70   30.21
   6  -2   2  196.66   15.93
  -6  -2  -2  112.62   42.50
   6  -2   2  176.61   15.34
   6   2   2  163.45   14.50
   6   2   2  186.66   14.23
   6   2   2  156.82   15.61
  -6   2  -2   98.18   50.34
   6   2   2  160.58   14.71
   8  -2   2   83.60    9.40
   8   2   2   93.28    7.28
   8   2   2   77.84    7.76
  10  -2   2   20.93    4.55
  10   2   2   20.22    3.10
  13  -3  -2    2.56    1.93
  13  -3  -2    5.41    2.04
  13   3  -2    5.63    2.30
  11  -3  -2   22.20    3.40
  11  -3  -2   26.91    3.69
  11   3  -2   27.44    3.08
  11   3  -2   26.37    3.43
  11   3  -2   29.86    3.50
   9  -3  -2   40.71    4.33
   9  -3  -2   41.18    4.06
   9  -3  -2   35.91    4.10
   9   3  -2   45.23    3.85
   9   3  -2   38.61    4.11
   9   3  -2   36.76    3.45
   9   3  -2   39.20    4.04
   7  -3  -2  760.04   60.88
   7  -3  -2  792.83   60.92
   7  -3  -2  676.85   60.59
   7   3  -2  760.22   60.77
  -7   3   2  782.71   63.37
   7   3  -2  746.15   60.62
   7   3  -2  645.23   60.39
   7   3  -2  792.13   60.66
  -5  -3   2  874.68   81.78
   5  -3  -2  962.06   82.11
   5  -3  -2 1154.31   82.02
   5  -3  -2 1082.36   81.97
   5   3  -2  921.62   81.62
   5   3  -2  998.64   81.74
  -5   3   2  898.88   81.93
   5   3  -2 1031.92   81.85
  -5   3   2 1038.51   82.02
   5   3  -2 1126.79   81.88
  -5   3   2  967.83   83.12
  -3  -3   2  658.02   51.19
   3  -3  -2  667.45   51.41
   3  -3  -2  689.86   51.43
  -3  -3   2  572.48   51.19
   3  -3  -2  577.87   51.29
  -3  -3   2  670.16   52.43
  -3  -3   2  677.54   51.76
   3   3  -2  592.96   51.31
  -3   3   2  641.99   51.61
   3   3  -2  568.31   51.22
   3   3  -2  625.68   51.33
  -3   3   2  653.65   51.52
  -3   3   2  607.84   52.61
   1  -3  -2   17.83    3.21
  -1  -3   2   16.88    1.79
  -1  -3   2   24.46    6.29
   1  -3  -2   17.31    1.80
   1  -3  -2   21.38    1.83
  -1  -3   2   23.32    1.78
  -1  -3   2   18.07    1.69
  -1  -3   2   21.34    1.68
   1  -3  -2   20.42    1.79
   1  -3  -2   27.05    5.57
  -1  -3   2   23.75    3.69
  -1   3   2   17.21    1.90
  -1   3   2   20.28    1.73
  -1   3   2   20.69    1.75
   1   3  -2   21.77    3.79
  -1   3   2   21.60    2.71
  -1   3   2   26.84    4.40
   1   3  -2   23.60    1.73
   1  -3   2  909.02   76.57
  -1  -3  -2  801.17   76.51
   1  -3   2  934.37   77.38
   1  -3   2  915.57   76.60
   1  -3   2  984.56   79.77
  -1  -3  -2 1088.57   76.54
   1   3   2  909.54   76.98
   1   3   2  970.17   76.52
  -1   3  -2  982.19   80.09
  -1   3  -2  995.50   76.57
   1   3   2  922.85   76.45
  -1   3  -2  993.33   77.68
   1   3   2  882.23   76.67
   1   3   2  922.57   76.57
   3  -3   2  845.65   66.60
   3  -3   2  876.56   66.41
   3  -3   2  825.52   65.61
  -3  -3  -2  812.70   69.54
  -3  -3  -2  704.67   65.48
   3  -3   2  793.92   65.38
   3  -3   2  730.93   65.71
   3   3   2  800.30   65.61
   3   3   2  778.98   65.37
   3   3   2  822.25   65.69
   3   3   2  850.64   66.02
   3   3   2  796.23   65.52
  -3   3  -2  865.62   71.92
  -5  -3  -2  342.92   44.13
   5  -3   2  367.52   27.06
   5  -3   2  293.78   28.12
   5   3   2  331.55   28.11
   5   3   2  321.35   27.09
   5   3   2  320.86   26.82
   7  -3   2   14.83    2.17
   7  -3   2    7.77    4.77
   7  -3   2   10.39    3.67
   7   3   2    7.27    3.67
   7   3   2   13.18    1.51
   7   3   2   10.02    2.21
   9  -3   2   24.68    3.51
   9   3   2   18.18    4.39
   9   3   2   25.98    3.20
  11  -3   2    6.29    2.19
  11  -3   2    1.64    2.38
  11   3   2    8.82    2.85
  11   3   2    4.76    3.15
  14  -4  -2    0.33    2.51
  14  -4  -2    1.54    2.40
  12  -4  -2   50.96    6.22
  12  -4  -2   42.82    5.60
  12   4  -2   61.82    5.40
  12   4  -2   59.24    5.60
  10  -4  -2   99.79   11.68
  10   4  -2  126.31   10.31
  10   4  -2  124.81   10.78
  10   4  -2  141.93   10.67
  10   4  -2  123.60   10.89
   8  -4  -2  511.79   41.09
   8  -4  -2  499.90   40.82
   8   4  -2  435.62   40.51
   8   4  -2  482.56   40.98
   8   4  -2  485.99   40.78
   8   4  -2  572.20   40.97
   6  -4  -2  342.27   24.61
   6  -4  -2  311.68   24.50
   6  -4  -2  291.50   24.30
   6  -4  -2  260.33   24.59
   6   4  -2  258.64   24.09
   6   4  -2  297.82   24.35
   6   4  -2  310.37   24.28
  -6   4   2  296.42   28.98
  -6   4   2  292.15   24.59
   4  -4  -2 1073.99   84.30
   4  -4  -2  976.56   84.16
  -4  -4   2 1003.58   84.43
   4  -4  -2 1052.16   84.64
   4  -4  -2 1158.52   84.39
   4   4  -2 1025.80   84.19
  -4   4   2  986.89   84.45
   4   4  -2  919.25   84.08
  -4   4   2  970.77   85.50
   4   4  -2 1074.00   84.22
  -4   4   2 1145.25   84.33
   2  -4  -2  417.78   33.24
   2  -4  -2  416.47   33.75
  -2  -4   2  423.95   33.10
  -2  -4   2  431.59   35.78
  -2  -4   2  447.94   34.14
   2  -4  -2  457.50   35.76
   2  -4  -2  367.12   33.16
   2  -4  -2  403.24   33.34
  -2   4   2  410.91   33.14
   2   4  -2  401.70   33.19
  -2   4   2  371.43   34.38
  -2   4   2  386.78   33.53
  -2   4   2  380.61   33.10
   0  -4  -2  373.37   28.37
   0  -4  -2  362.92   30.95
   0  -4   2  378.81   29.41
   0  -4  -2  312.11   28.36
   0  -4   2  312.39   28.28
   0  -4   2  322.20   28.35
   0  -4  -2  299.80   28.31
   0  -4  -2  366.04   29.21
   0  -4   2  389.73   28.45
   0  -4   2  351.05   32.21
   0   4   2  311.53   28.27
   0   4   2  347.13   28.35
   0   4   2  360.00   28.47
   0   4  -2  392.90   31.66
   0   4   2  348.00   29.64
   0   4  -2  391.47   28.37
   0   4   2  350.03   28.84
   0   4   2  333.23   28.32
   2  -4   2  660.77   60.92
  -2  -4  -2  778.59   61.28
  -2  -4  -2  641.34   59.28
  -2  -4  -2  681.24   58.14
   2  -4   2  745.19   59.31
   2  -4   2  722.27   58.23
   2   4   2  684.23   58.06
  -2   4  -2  799.28   62.91
  -2   4  -2  682.79   58.27
   2   4   2  757.90   58.20
   2   4   2  730.68   58.73
   2   4   2  732.50   58.23
   4  -4   2  321.85   31.49
   4  -4   2  379.76   32.00
  -4  -4  -2  352.69   38.25
  -4  -4  -2  319.96   30.83
   4  -4   2  412.81   32.46
   4  -4   2  409.85   31.08
   4  -4   2  370.33   30.79
   4   4   2  382.51   30.94
   4   4   2  404.73   31.20
   4   4   2  413.97   32.04
  -4   4  -2  420.63   43.74
   6  -4   2  392.77   38.37
   6  -4   2  497.01   37.33
  -6   4  -2  261.98   63.55
   6   4   2  470.90   37.14
   6   4   2  468.40   38.52
   6   4   2  470.97   37.49
   8  -4   2  120.44    9.59
   8   4   2  116.20    9.00
   8   4   2   89.38   10.73
   8   4   2   97.53    9.51
  10  -4   2   36.45    3.94
  10   4   2   30.31    5.45
  10   4   2   33.07    3.86
  13  -5  -2    2.56    2.09
  13  -5  -2    6.06    2.11
  13   5  -2    5.80    2.32
  11  -5  -2   22.81    3.51
  11  -5  -2   25.98    3.78
  11   5  -2   28.88    3.00
  11   5  -2   24.68    3.27
  11   5  -2   24.81    3.46
   9  -5  -2  216.90   17.10
   9  -5  -2  210.07   17.00
   9   5  -2  214.35   16.50
   9   5  -2  188.51   16.64
   9   5  -2  188.65   16.62
   9   5  -2  172.18   16.24
   7  -5  -2  429.40   35.21
   7  -5  -2  463.97   35.36
   7  -5  -2  374.83   35.71
   7   5  -2  403.41   34.75
  -7   5   2  420.62   38.43
   7   5  -2  450.54   34.93
   7   5  -2  424.35   34.95
   7   5  -2  440.56   35.04
   5  -5  -2  513.97   38.93
   5  -5  -2  495.44   38.82
   5  -5  -2  462.64   39.12
   5  -5  -2  460.97   38.62
  -5   5   2  487.41   39.26
   5   5  -2  430.15   38.52
   5   5  -2  430.65   38.56
  -5   5   2  466.58   40.60
   5   5  -2  472.55   38.65
   5   5  -2  473.80   38.62
  -5   5   2  512.46   38.92
   3  -5  -2 1123.79   96.27
  -3  -5   2 1235.74   97.87
   3  -5  -2 1156.69   98.64
   3  -5  -2 1264.15   96.46
   3  -5  -2 1140.09   97.90
   3  -5  -2 1182.27   96.38
  -3  -5   2 1229.49   96.88
   3  -5  -2 1218.89   96.86
  -3   5   2 1204.64   96.21
  -3   5   2 1220.68   96.69
  -3   5   2 1119.89   97.60
  -3   5   2 1273.74   96.33
   3   5  -2 1033.03   96.31
   1  -5  -2  772.34   71.01
  -1  -5   2  895.26   74.55
  -1  -5   2  944.20   72.03
   1  -5  -2  864.34   71.03
   1  -5  -2  914.83   71.72
   1  -5  -2  927.10   73.47
  -1  -5   2  907.80   70.96
   1  -5  -2  861.88   71.07
  -1   5   2  847.82   72.11
   1   5  -2  900.71   71.09
  -1   5   2  829.83   71.40
  -1   5   2  840.52   70.96
   1  -5   2  720.30   63.86
  -1  -5  -2  733.25   63.86
   1  -5   2  803.67   63.99
  -1  -5  -2  871.36   63.87
   1  -5   2  853.78   65.14
  -1  -5  -2  851.80   66.45
  -1  -5  -2  808.75   64.85
   1  -5   2  787.61   64.12
   1  -5   2  732.41   67.54
   1   5   2  777.77   64.29
   1   5   2  703.03   63.76
   1   5   2  810.74   63.85
  -1   5  -2  833.22   67.57
  -1   5  -2  790.90   63.92
   1   5   2  745.72   63.83
   1   5   2  770.00   63.96
   3  -5   2  284.10   22.46
   3  -5   2  285.54   22.68
   3  -5   2  298.39   22.97
   3  -5   2  288.21   24.25
  -3  -5  -2  246.43   22.53
  -3  -5  -2  263.94   27.71
   3  -5   2  308.70   23.64
  -3  -5  -2  276.94   22.57
   3  -5   2  226.66   25.76
   3   5   2  268.01   23.39
   3   5   2  256.08   22.62
  -3   5  -2  279.04   31.30
   3   5   2  262.46   22.82
   3   5   2  303.73   23.08
   5  -5   2  260.41   24.45
   5  -5   2  274.92   23.90
   5   5   2  279.59   22.87
   5   5   2  291.78   23.87
   5   5   2  278.10   22.66
   5   5   2  262.91   22.90
   7  -5   2  109.21   10.94
   7   5   2  120.23    9.43
   7   5   2  101.89   11.20
   7   5   2  112.76    9.89
   9   5   2   16.03    4.40
   9   5   2   26.21    2.35
   9   5   2   19.65    3.23
  11  -5   2    1.47    2.06
  11   5   2    0.05    2.44
  11   5   2    3.81    3.79
  14  -6  -2    0.58    2.39
  12  -6  -2   11.22    2.66
  12  -6  -2    7.44    2.26
  12   6  -2   14.00    2.73
  12   6  -2   17.13    3.23
  10  -6  -2   72.66    7.34
  10   6  -2   80.52    6.43
  10   6  -2   74.99    6.88
  10   6  -2   73.26    7.01
   8  -6  -2  233.65   21.66
   8  -6  -2  238.09   20.95
   8  -6  -2  226.46   21.05
   8   6  -2  241.42   21.11
   8   6  -2  274.92   20.45
   8   6  -2  277.44   20.73
   6  -6  -2  251.31   25.10
   6  -6  -2  306.47   24.70
   6  -6  -2  331.43   24.93
   6   6  -2  325.88   24.48
   6   6  -2  304.70   24.42
  -6   6   2  284.45   24.87
  -6   6   2  310.34   27.52
  -6   6   2  283.22   24.87
   6   6  -2  274.13   24.42
   6   6  -2  309.43   24.50
  -4  -6   2 1058.55   84.68
   4  -6  -2 1038.29   84.14
   4  -6  -2 1095.97   84.29
   4  -6  -2 1182.76   84.48
   4  -6  -2  901.48   85.71
   4   6  -2 1049.21   84.17
   4   6  -2 1031.44   84.16
   4   6  -2  930.01   84.10
  -4   6   2 1002.58   85.67
  -4   6   2 1163.35   84.29
   4   6  -2  866.94   84.03
  -4   6   2 1093.53   84.55
  -2  -6   2 2229.98  173.16
  -2  -6   2 1846.55  172.46
  -2  -6   2 1794.43  170.19
   2  -6  -2 1956.59  170.57
   2  -6  -2 2331.92  175.02
   2  -6  -2 2364.88  170.47
  -2  -6   2 2229.12  170.49
   2  -6  -2 2124.84  171.00
  -2   6   2 2160.60  170.78
  -2   6   2 1975.42  171.83
   0  -6  -2 1349.95  108.83
   0  -6  -2 1496.51  111.46
   0  -6   2 1400.53  112.50
   0  -6  -2 1326.48  107.84
   0  -6  -2 1280.35  107.84
   0   6   2 1323.66  107.78
   0   6   2 1245.07  107.99
   0   6   2 1388.09  108.70
   0   6   2 1245.66  108.20
   0   6   2 1269.31  107.72
   2  -6   2  518.18   43.40
   2  -6   2  477.63   43.51
   2  -6   2  481.94   47.73
  -2  -6  -2  571.08   46.66
   2  -6   2  579.81   45.17
   2  -6   2  589.90   43.90
  -2  -6  -2  509.69   43.50
   2   6   2  534.29   43.76
   2   6   2  569.66   43.96
  -2   6  -2  556.21   48.52
   2   6   2  548.85   43.64
   2   6   2  607.15   43.55
   2   6   2  478.59   43.38
  -2   6  -2  473.59   43.61
   4  -6   2  195.76   17.52
   4  -6   2  185.15   15.16
  -4  -6  -2  156.73   15.02
   4  -6   2  168.88   14.92
  -4  -6  -2  175.54   15.06
   4  -6   2  183.42   16.28
  -4  -6  -2  176.37   26.55
   4   6   2  194.97   15.40
   4   6   2  204.41   16.27
   4   6   2  193.15   15.13
   6  -6   2  222.14   17.17
   6   6   2  195.88   18.25
   6   6   2  201.45   16.88
   6   6   2  197.89   17.26
   8  -6   2   28.34    5.51
   8   6   2   40.20    5.84
   8   6   2   37.31    4.16
  10  -6   2    2.55    2.73
  10  -6   2    9.21    2.21
  10   6   2    5.87    1.91
  10   6   2    8.44    3.58
  13  -7  -2    7.24    2.28
  13  -7  -2   11.89    2.60
  11  -7  -2   42.30    4.67
  11  -7  -2   36.58    4.67
  11   7  -2   44.11    4.34
  11   7  -2   40.26    4.58
   9  -7  -2  267.73   25.62
   9  -7  -2  278.60   25.47
   9   7  -2  316.23   24.89
   9   7  -2  350.18   25.09
   9   7  -2  300.23   25.15
   9   7  -2  307.10   25.19
   7  -7  -2  636.18   48.73
   7  -7  -2  656.75   48.95
   7   7  -2  559.62   48.32
   7   7  -2  594.19   48.36
   7   7  -2  583.09   48.21
  -7   7   2  606.04   52.51
  -7   7   2  512.55   48.80
   5  -7  -2 1399.17  102.87
   5  -7  -2 1281.18  102.43
   5  -7  -2 1256.01  102.60
  -5   7   2 1272.54  102.85
  -5   7   2 1354.44  107.40
   5   7  -2 1066.94  102.32
   5   7  -2 1189.40  102.39
   5   7  -2 1229.48  102.42
  -5   7   2 1366.52  102.67
   5   7  -2 1208.32  102.40
  -3  -7   2  704.13   59.19
   3  -7  -2  643.82   56.42
   3  -7  -2  608.78   59.03
   3  -7  -2  696.29   56.53
   3  -7  -2  797.44   59.67
   3  -7  -2  716.38   56.66
  -3  -7   2  736.93   56.35
   3  -7  -2  671.39   57.16
  -3  -7   2  731.25   57.46
  -3   7   2  733.75   56.36
   3   7  -2  678.66   56.46
  -3   7   2  680.36   56.87
  -3   7   2  691.97   56.45
  -3   7   2  622.27   57.68
  -1  -7   2  421.66   39.72
  -1  -7   2  493.72   40.08
  -1  -7   2  506.00   44.50
   1  -7  -2  458.69   39.96
   1  -7  -2  505.47   42.53
   1  -7  -2  527.20   40.80
   1  -7  -2  507.13   39.87
  -1  -7   2  524.47   41.30
   1  -7  -2  479.65   39.85
  -1   7   2  496.98   39.81
  -1   7   2  469.35   40.90
  -1   7   2  500.93   40.33
  -1   7   2  488.45   39.78
   1  -7   2 1209.58  110.66
   1  -7   2 1375.37  106.01
  -1  -7  -2 1355.73  105.86
   1  -7   2 1435.34  107.50
   1  -7   2 1290.75  105.83
   1  -7   2 1192.36  106.62
  -1  -7  -2 1219.41  106.87
  -1  -7  -2 1258.09  105.85
  -1  -7  -2 1421.61  108.72
  -1   7  -2 1322.85  109.59
   1   7   2 1344.58  106.05
  -1   7  -2 1259.17  105.88
   1   7   2 1228.61  106.35
   1   7   2 1335.67  105.82
  -3  -7  -2 1349.76  112.77
   3  -7   2 1314.91  109.15
   3  -7   2 1364.81  110.05
   3  -7   2 1393.39  111.01
   3  -7   2 1165.83  110.47
   3  -7   2 1455.46  110.23
  -3  -7  -2 1202.29  109.25
   3   7   2 1378.83  109.57
   3   7   2 1386.73  109.40
  -3   7  -2 1180.69  109.76
   3   7   2 1459.80  110.15
   3   7   2 1435.80  109.72
  -3   7  -2 1414.89  115.37
  -5  -7  -2  292.22   49.00
   5  -7   2  310.75   31.81
   5  -7   2  377.04   30.78
  -5  -7  -2  311.80   29.40
   5   7   2  404.87   29.91
   5   7   2  401.43   29.54
   7   7   2  160.30   14.74
   7   7   2  175.13   15.78
   7   7   2  177.68   14.23
   9  -7   2   14.67    3.98
   9   7   2   28.04    5.19
   9   7   2   22.11    3.19
  11  -7   2    0.52    2.07
  11   7   2    5.35    2.67
  12  -8  -2    8.87    2.35
  10  -8  -2   32.15    4.16
  10  -8  -2   38.27    4.15
  10   8  -2   33.18    3.14
  10   8  -2   30.42    3.66
  10   8  -2   28.94    3.81
   8  -8  -2  105.38    9.28
   8  -8  -2  103.65    9.54
   8  -8  -2   81.81   12.44
   8   8  -2   97.13    8.72
   8   8  -2  118.80    8.85
   6  -8  -2  423.84   41.99
   6  -8  -2  532.93   41.69
   6  -8  -2  536.96   41.41
   6  -8  -2  531.97   41.17
   6   8  -2  465.57   41.09
   6   8  -2  498.31   41.10
   6   8  -2  501.13   41.12
  -6   8   2  538.25   42.09
  -6   8   2  501.55   44.06
   4  -8  -2  840.55   69.40
  -4  -8   2  765.55   69.02
  -4  -8   2  765.47   68.33
  -4  -8   2  833.33   69.50
   4  -8  -2  902.03   68.91
  -4  -8   2  922.46   68.39
   4  -8  -2  849.18   68.53
   4  -8  -2  859.58   68.65
  -4   8   2  887.58   68.63
   4   8  -2  838.65   68.67
  -4   8   2  800.71   70.12
  -4   8   2  781.07   69.64
  -4   8   2  876.51   68.42
   4   8  -2  858.57   68.55
  -2  -8   2 1833.35  137.98
  -2  -8   2 1714.90  141.15
   2  -8  -2 1708.71  137.75
   2  -8  -2 1714.39  140.31
   2  -8  -2 1684.85  138.46
   2  -8  -2 1659.51  137.61
  -2  -8   2 1841.55  139.00
  -2   8   2 1661.18  138.04
  -2   8   2 1433.85  138.54
   0  -8   2 1220.97   90.42
   0  -8  -2 1047.73   90.31
   0  -8  -2 1195.06   93.27
   0  -8  -2 1014.16   91.49
   0  -8   2 1123.46   96.08
   0  -8  -2 1071.19   90.27
   0  -8   2 1144.04   91.90
   0  -8   2 1163.36   90.65
   0   8   2  985.00   90.51
   0   8  -2 1131.48   90.48
   0   8   2 1204.67   90.34
   0   8  -2 1149.51   90.23
   0   8   2 1079.92   90.21
   0   8   2 1094.76   90.72
   0   8   2 1055.81   90.19
   2  -8   2  339.90   26.82
   2  -8   2  370.88   27.54
  -2  -8  -2  299.00   25.99
  -2  -8  -2  311.59   30.43
   2  -8   2  304.23   26.02
   2  -8   2  304.45   25.87
  -2  -8  -2  328.77   26.01
   2  -8   2  311.43   28.21
   2   8   2  310.48   26.30
   2   8   2  331.71   26.02
  -2   8  -2  308.67   33.91
   2   8   2  321.79   26.47
   2   8   2  321.39   26.19
  -2   8  -2  292.68   26.20
   4  -8   2  220.36   21.69
  -4  -8  -2  220.92   18.85
  -4  -8  -2  210.37   30.78
   4   8   2  269.05   20.18
   4   8   2  209.33   19.00
   4   8   2  237.42   19.97
  -4   8  -2  292.95   39.78
   4   8   2  224.60   19.17
   6  -8   2   71.18    8.54
   6   8   2   85.51    8.55
   6   8   2   85.25    6.93
   6   8   2   77.93    7.46
   8  -8   2   13.60   13.25
   8  -8   2   28.06    5.12
   8   8   2   26.96    3.89
   8   8   2   39.35    3.23
   8   8   2   32.78    5.93
  10  -8   2   12.44    3.13
  10  -8   2    3.34    3.01
  10  -8   2    1.35    2.32
  10   8   2    5.64    1.95
  13  -9  -2    3.41    1.93
  13  -9  -2    1.43    1.72
 -13   9   2    1.86    0.97
  11  -9  -2   29.58    4.10
  11  -9  -2   37.23    4.09
   9  -9  -2   85.82    7.67
   9  -9  -2   78.16    8.38
   9   9  -2   86.91    7.36
   9   9  -2   76.05    7.14
   7  -9  -2  198.55   17.62
   7  -9  -2  203.52   17.99
   7   9  -2  195.48   17.32
   7   9  -2  218.30   17.31
   7   9  -2  227.61   17.30
   7   9  -2  238.46   17.32
  -7   9   2  179.53   17.94
  -5  -9   2  576.40   43.83
   5  -9  -2  543.19   44.50
  -5  -9   2  472.18   43.77
   5  -9  -2  507.19   43.99
   5  -9  -2  508.16   44.13
  -5   9   2  539.20   44.17
   5   9  -2  528.14   44.00
   5   9  -2  598.51   44.14
  -5   9   2  615.46   45.95
  -5   9   2  508.44   46.36
   3  -9  -2 1135.09   85.03
   3  -9  -2  996.73   81.08
  -3  -9   2  879.57   80.89
  -3  -9   2 1071.13   82.54
   3  -9  -2  988.24   82.09
   3  -9  -2 1087.19   81.42
  -3  -9   2 1018.97   85.08
   3  -9  -2  958.79   81.11
  -3   9   2  926.22   82.41
  -3   9   2  991.91   81.59
  -3   9   2 1025.06   81.08
   3   9  -2  850.32   81.34
  -3   9   2 1067.69   80.99
   1  -9  -2  529.93   44.40
   1  -9  -2  553.77   43.29
   1  -9  -2  504.20   43.49
  -1  -9   2  531.06   49.68
   1  -9  -2  606.60   47.15
  -1  -9   2  528.98   43.87
  -1  -9   2  460.53   43.08
   1  -9  -2  507.51   43.23
  -1  -9   2  610.37   43.37
  -1  -9   2  584.39   45.20
  -1   9   2  499.21   43.15
  -1   9   2  488.35   43.73
  -1   9   2  521.63   43.17
  -1   9   2  539.29   43.70
   1  -9   2  638.74   52.05
  -1  -9  -2  618.04   49.90
   1  -9   2  617.47   50.60
   1  -9   2  655.72   50.11
   1  -9   2  642.38   50.48
  -1  -9  -2  602.78   49.92
   1  -9   2  557.20   49.74
   1  -9   2  505.63   57.42
  -1   9  -2  575.80   49.89
  -1   9  -2  573.17   50.29
   1   9   2  674.87   49.86
   1   9   2  630.47   50.19
   1   9   2  630.94   50.33
   3  -9   2  286.19   27.19
   3  -9   2  285.04   24.15
  -3  -9  -2  314.22   24.31
   3  -9   2  263.16   25.15
   3  -9   2  275.52   24.34
   3   9   2  333.95   24.72
   3   9   2  312.04   24.74
  -3   9  -2  329.39   38.76
   5  -9   2  145.14   15.38
   5  -9   2  178.19   14.48
  -5  -9  -2  144.18   14.17
   5   9   2  180.45   15.33
  -5   9  -2   75.60   46.45
   5   9   2  186.43   14.31
   5   9   2  199.11   14.76
   7  -9   2   55.71    7.45
   7  -9   2   52.57    7.60
   7   9   2   73.45    7.61
   7   9   2   75.94    5.83
   7   9   2   64.70    6.57
   9   9   2   28.61    2.69
   9   9   2   19.57    3.44
  11  -9   2   -1.41    2.05
  11   9   2   -1.76    2.55
  12 -10  -2   28.09    3.34
  12 -10  -2   18.97    3.40
  10 -10  -2   63.16    7.48
  10 -10  -2   78.04    7.27
  10  10  -2   85.41    6.62
   8 -10  -2  249.05   20.36
   8 -10  -2  195.08   23.76
   8 -10  -2  240.23   20.78
   8  10  -2  261.86   19.92
   6 -10  -2  885.78   70.98
  -6 -10   2  785.32   70.51
   6 -10  -2  910.62   70.81
   6 -10  -2  889.56   71.45
   6  10  -2  925.33   70.85
  -6  10   2  818.51   71.01
   4 -10  -2  148.49   23.02
   4 -10  -2  174.74   14.56
  -4 -10   2  154.26   13.84
  -4 -10   2  194.60   14.05
   4 -10  -2  164.21   22.77
   4 -10  -2  171.53   14.18
   4 -10  -2  162.09   14.07
   4  10  -2  165.03   14.41
  -4  10   2  169.52   14.27
  -4  10   2  188.57   13.96
  -4  10   2  154.30   14.66
   2 -10  -2  184.98   14.58
   2 -10  -2  181.08   14.38
  -2 -10   2  154.64   14.16
  -2 -10   2  186.87   17.01
  -2 -10   2  188.39   23.24
   2 -10  -2  188.54   23.30
   2 -10  -2  164.34   16.30
  -2  10   2  175.40   14.24
  -2  10   2  174.11   14.30
  -2  10   2  170.46   14.90
   0 -10   2  434.80   47.56
   0 -10   2  532.78   38.98
   0 -10  -2  445.74   38.90
   0 -10  -2  475.39   38.76
   0 -10  -2  469.95   40.83
   0 -10  -2  497.62   43.07
   0 -10   2  415.23   38.59
   0 -10   2  470.58   39.15
   0 -10   2  490.24   41.15
   0  10   2  456.83   38.66
   0  10  -2  517.95   38.78
   0  10   2  486.80   38.68
   0  10   2  461.38   39.19
   0  10   2  471.86   39.21
   0  10  -2  492.35   38.67
   2 -10   2  498.01   42.64
   2 -10   2  513.32   43.51
   2 -10   2  516.17   45.45
  -2 -10  -2  533.38   42.84
  -2 -10  -2  519.45   42.81
  -2 -10  -2  481.10   47.79
   2  10   2  553.01   43.17
   2  10   2  556.62   42.81
   2  10   2  518.61   43.19
   2  10   2  543.47   43.33
  -4 -10  -2  631.17   53.53
   4 -10   2  558.66   56.20
   4 -10   2  727.70   56.12
   4 -10   2  691.97   53.62
   4  10   2  708.31   53.96
   4  10   2  648.91   54.19
   4  10   2  699.76   53.73
  -4  10  -2  642.43   75.11
   4  10   2  588.40   53.75
  -6 -10  -2   74.62    8.07
   6 -10   2   64.90   14.22
   6 -10   2   89.53    9.20
   6  10   2  103.96    7.82
   6  10   2   93.34    8.36
   6  10   2   93.61    8.90
   8 -10   2   39.63    6.04
   8  10   2   53.51    4.33
   8  10   2   42.23    4.94
  13 -11  -2   -0.15    1.87
  13 -11  -2    0.58    1.81
 -13  11   2    1.14    0.96
  11 -11  -2   25.15    3.82
  11 -11  -2   32.77    3.74
   9 -11  -2   88.52    8.75
   9 -11  -2   93.43    8.30
   7 -11  -2   15.05    2.82
   7  11  -2   16.32    2.08
   5 -11  -2  157.84   13.13
  -5 -11   2  153.00   12.95
   5 -11  -2  147.10   12.98
   5 -11  -2  169.66   13.71
  -5  11   2  161.94   12.84
  -5  11   2  144.91   13.11
  -5  11   2  158.17   13.84
   5  11  -2  158.19   13.25
   3 -11  -2  516.14   54.99
   3 -11  -2  619.24   54.42
   3 -11  -2  592.86   49.09
   3 -11  -2  642.27   49.49
  -3 -11   2  654.45   56.71
  -3 -11   2  680.58   49.18
  -3  11   2  601.23   49.06
  -3  11   2  590.71   49.63
   3  11  -2  529.91   49.50
  -3  11   2  572.14   49.21
  -3  11   2  618.93   48.96
   1 -11  -2 1325.20  107.95
   1 -11  -2 1283.07  105.90
   1 -11  -2 1220.35  106.49
  -1 -11   2 1306.85  113.26
   1 -11  -2 1428.00  110.22
  -1 -11   2 1181.42  106.05
  -1 -11   2 1354.20  108.21
  -1  11   2 1369.20  106.45
  -1  11   2 1165.12  105.80
  -1  11   2 1305.87  105.78
  -1  11   2 1425.16  105.98
   1 -11   2  129.46   11.22
  -1 -11  -2  137.28   11.42
  -1 -11  -2  127.49   19.82
   1 -11   2  140.71   15.45
   1 -11   2  101.79   25.25
  -1 -11  -2  130.33   11.56
   1 -11   2  133.70   12.05
  -1  11  -2  156.84   12.03
   1  11   2  154.34   11.37
   1  11   2  130.00   11.87
  -1  11  -2  137.98   11.39
   1  11   2  135.20   11.90
  -3 -11  -2    3.67   16.72
   3 -11   2   24.46    7.35
   3 -11   2   14.45   29.35
  -3 -11  -2   31.86    2.77
  -3 -11  -2   34.96    3.03
   3  11   2   23.85    3.42
   3  11   2   27.29    3.15
   3  11   2   33.00    3.43
  -3  11  -2   23.69    3.21
  -3  11  -2   25.07    4.99
   5 -11   2   14.56   10.58
  -5 -11  -2   31.15    3.27
   5 -11   2   30.68    4.87
   5 -11   2   35.60    3.69
   5  11   2   31.05    4.11
   5  11   2   38.10    3.40
   7 -11   2   68.78    8.53
   7  11   2   83.39    7.93
   7  11   2   93.50    7.27
   9 -11   2    3.46    2.75
   9 -11   2    9.38    2.71
   9  11   2    6.95    2.28
  12 -12  -2   12.07    2.77
  12 -12  -2   14.83    2.83
 -12  12   2   18.69    1.92
  10 -12  -2   71.86    6.60
  10 -12  -2   64.51    7.01
   8 -12  -2   61.18   14.48
   8 -12  -2   83.02    8.45
   8 -12  -2   78.91    7.60
   8  12  -2   94.34    7.34
  -6 -12   2  324.95   28.72
   6 -12  -2  352.93   29.55
   6 -12  -2  348.56   28.88
  -6  12   2  363.73   28.57
  -6  12   2  318.15   29.24
  -6  12   2  347.99   29.67
   6  12  -2  391.93   28.93
   4 -12  -2  304.35   25.93
  -4 -12   2  258.08   44.61
   4 -12  -2  279.17   47.05
  -4 -12   2  341.72   26.00
   4 -12  -2  317.85   25.92
   4 -12  -2  339.80   26.51
  -4  12   2  298.06   25.90
  -4  12   2  300.48   26.22
  -4  12   2  326.51   25.76
  -4  12   2  317.26   27.30
   4  12  -2  311.41   26.36
   2 -12  -2  894.47   74.62
  -2 -12   2  705.37   68.66
   2 -12  -2  858.27   68.92
  -2 -12   2  879.99   71.67
   2 -12  -2  843.92   69.11
   2 -12  -2  767.92   75.73
  -2 -12   2  917.89   69.07
  -2 -12   2  830.19   77.78
  -2  12   2  872.41   69.01
  -2  12   2  834.36   68.81
  -2  12   2  854.86   69.45
  -2  12   2  882.95   68.76
   0 -12  -2  712.47   56.41
   0 -12   2  737.13   59.56
   0 -12  -2  635.43   56.74
   0 -12   2  600.95   56.19
   0 -12  -2  712.56   62.19
   0 -12   2  789.23   56.70
   0 -12   2  657.22   68.35
   0 -12   2  630.17   56.66
   0  12   2  696.38   56.90
   0  12   2  691.20   56.95
   0  12   2  750.41   56.29
   2 -12   2  241.06   26.69
  -2 -12  -2  271.27   21.20
   2 -12   2  248.71   41.67
   2 -12   2  259.26   25.55
   2 -12   2  259.54   20.93
  -2 -12  -2  271.04   21.33
   2 -12   2  262.72   21.81
  -2 -12  -2  251.37   32.61
   2  12   2  253.17   21.95
  -2  12  -2  226.52   21.14
   2  12   2  265.13   21.57
   4 -12   2  233.16   21.01
  -4 -12  -2  247.91   20.07
   4 -12   2  200.58   25.64
   4  12   2  271.42   20.60
   6 -12   2    7.44   21.61
  -6 -12  -2   35.33    3.59
   6 -12   2   26.64    5.65
   8  12   2   70.49    5.73
   8  12   2   51.17    7.33
  10 -12   2    4.59    2.41
  11 -13  -2   28.33    3.59
 -11  13   2   29.04    2.79
   9 -13  -2  105.90   10.27
   9 -13  -2   61.31   19.99
   9 -13  -2  111.60    9.70
   9  13  -2  116.83    9.32
  -9  13   2  108.48    9.14
   7 -13  -2  144.76   13.45
   7 -13  -2  158.36   12.87
   7 -13  -2  136.24   12.70
  -7  13   2  161.99   12.44
   7  13  -2  148.49   12.73
  -5 -13   2  602.07   48.54
   5 -13  -2  634.41   48.55
   5 -13  -2  626.39   49.13
   5 -13  -2  597.12   48.45
  -5  13   2  533.46   48.57
  -5  13   2  617.18   48.27
  -5  13   2  540.41   48.93
   3 -13  -2  641.28   49.62
  -3 -13   2  643.18   49.37
   3 -13  -2  668.63   62.66
  -3 -13   2  452.37   71.24
   3 -13  -2  632.84   49.27
  -3  13   2  577.08   49.12
   3  13  -2  575.95   49.81
  -3  13   2  565.45   49.30
  -3  13   2  594.02   49.02
  -3  13   2  607.08   49.79
   1 -13  -2  724.17   60.36
   1 -13  -2  698.32   52.86
  -1 -13   2  656.44   56.44
  -1 -13   2  543.14   53.57
  -1  13   2  637.40   53.34
  -1  13   2  621.00   52.69
  -1  13   2  680.00   52.67
  -1  13   2  586.36   53.44
  -1  13   2  715.71   52.83
  -1 -13  -2  615.19   52.14
   1 -13   2  665.70   55.69
   1 -13   2  559.83   74.66
  -1 -13  -2  623.42   59.90
  -1 -13  -2  673.47   51.82
   1 -13   2  597.40   52.13
   1 -13   2  608.87   51.55
   1  13   2  630.18   52.21
   1  13   2  659.99   53.39
  -1  13  -2  665.79   51.68
  -3 -13  -2  512.46   39.08
   3 -13   2  462.03   39.72
   3 -13   2  426.70   43.51
   3  13   2  519.73   39.44
   3  13   2  432.36   39.32
   3  13   2  499.85   39.52
  -5 -13  -2   69.42    6.43
   5 -13   2   79.00    7.74
   5  13   2   71.43    7.08
   5  13   2   73.49    6.59
   7 -13   2   55.93    6.06
   7 -13   2   38.41    6.60
   7  13   2   51.48    5.54
   9 -13   2    9.40    3.50
   9  13   2    8.56    3.87
  12 -14  -2    1.86    1.60
  12 -14  -2    2.06    2.11
 -12  14   2    2.91    0.95
  10 -14  -2   16.08    3.14
  10 -14  -2   20.34    3.05
 -10 -14   2   22.97    2.77
  10  14  -2   24.24    2.55
 -10  14   2   18.03    2.12
   8 -14  -2  101.21    8.92
   8 -14  -2   93.90    9.53
   8 -14  -2   52.88   17.53
  -8  14   2  111.43    8.44
   6 -14  -2  112.60   10.43
   6 -14  -2  122.25    9.77
   6 -14  -2  108.27    9.64
   6  14  -2  103.53    9.86
  -6  14   2  116.31    9.36
   4 -14  -2  421.11   33.55
   4 -14  -2  452.72   57.37
  -4 -14   2  405.76   33.74
   4 -14  -2  415.55   34.23
  -4  14   2  352.55   33.68
   4  14  -2  433.65   34.16
  -4  14   2  410.98   34.23
  -4  14   2  419.00   33.37
   2 -14  -2  589.08   59.91
   2 -14  -2  557.80   47.94
   2 -14  -2  598.31   47.78
   2 -14  -2  530.68   62.74
  -2 -14   2  645.24   48.09
  -2 -14   2  555.45   69.38
  -2  14   2  581.30   48.32
   2  14  -2  585.31   48.82
  -2  14   2  570.35   47.56
  -2  14   2  580.19   47.80
   0 -14   2  370.03   34.42
   0 -14  -2  459.51   34.70
   0 -14  -2  461.24   47.73
   0 -14   2  454.52   40.61
   0 -14  -2  377.49   36.14
   0 -14   2  397.18   67.58
   0  14   2  454.62   35.49
   0  14   2  429.51   35.19
   2 -14   2   88.30   58.02
   2 -14   2  247.52   26.74
  -2 -14  -2  258.81   19.61
   2 -14   2  210.03   19.41
   2 -14   2  226.10   20.15
   2  14   2  270.55   20.18
   2  14   2  232.68   19.97
  -2  14  -2  215.71   19.56
   2  14   2  256.46   20.12
   4 -14   2   57.12   31.71
  -4 -14  -2   72.37    6.53
   4 -14   2   79.40    7.69
   4  14   2   68.37    7.14
   4  14   2   79.58    6.90
  -6 -14  -2   48.34    5.20
   6 -14   2   64.79    6.42
   6 -14   2   39.53   22.38
   6 -14   2   46.24    7.20
   6  14   2   48.23    5.69
   6  14   2   59.57    5.10
   8 -14   2    3.70    3.21
   8 -14   2    3.45    2.44
   8  14   2    2.14    2.30
  10 -14   2    2.74    2.60
  10  14   2    5.26    1.48
  11 -15  -2   13.47    3.08
 -11  15   2   17.65    1.88
   9 -15  -2   77.87    7.23
   9 -15  -2   64.42    7.60
  -9  15   2   79.66    6.62
   9  15  -2   86.25    6.91
   7 -15  -2  241.48   22.75
   7 -15  -2  278.02   22.18
  -7  15   2  276.18   21.85
   5 -15  -2  239.19   20.85
   5 -15  -2  247.50   21.48
   5  15  -2  279.97   21.41
  -5  15   2  243.72   20.62
  -3 -15   2  857.88   65.29
   3 -15  -2  828.91   64.73
   3 -15  -2  774.14   65.04
   3 -15  -2  652.72   93.39
   3  15  -2  823.53   65.52
  -3  15   2  730.99   64.79
  -3  15   2  783.20   64.54
   1 -15  -2  362.31   27.88
  -1 -15   2  372.20   81.71
  -1  15   2  367.81   27.68
  -1  15   2  321.07   28.73
   1  15  -2  283.33   28.74
  -1  15   2  353.98   28.45
   1 -15   2  567.06   53.34
   1 -15   2  511.28   85.98
  -1 -15  -2  576.41   71.29
  -1 -15  -2  707.89   53.53
   1  15   2  713.20   54.02
   1  15   2  727.12   54.23
   1  15   2  621.07   53.91
  -3 -15  -2  173.50   14.39
   3 -15   2  152.26   25.81
   3  15   2  145.41   14.61
   3  15   2  183.90   15.00
   3  15   2  195.11   14.94
  -5 -15  -2  136.77   13.06
   5 -15   2  163.67   14.44
   5 -15   2  132.19   14.91
   5  15   2  159.20   13.64
   5  15   2  179.91   13.32
   7 -15   2   33.10    6.03
   7 -15   2   43.78    5.13
   7  15   2   31.08    4.91
   9  15   2   12.07    5.54
  10 -16  -2   17.12    3.02
 -10  16   2   17.14    1.88
   8 -16  -2  141.66   13.27
   8 -16  -2  143.81   12.61
   8  16  -2  154.18   12.57
  -8  16   2  150.82   12.23
   6 -16  -2  117.14   11.39
   6 -16  -2  116.59   10.70
   6  16  -2  139.35   11.13
  -6  16   2  128.12   10.37
   4 -16  -2  399.33   31.07
   4 -16  -2  378.94   31.50
  -4  16   2  354.47   30.78
  -4  16   2  379.43   31.89
   2 -16  -2  281.57   56.06
   2 -16  -2  286.60   22.13
  -2  16   2  268.66   22.66
  -2  16   2  270.08   22.12
   2  16  -2  261.64   23.21
  -2  16   2  280.10   21.86
  -2  16   2  231.93   23.02
   0 -16   2  156.97   74.04
   0 -16  -2  258.56   21.07
   0  16   2  287.63   20.93
   0  16   2  229.19   21.48
   0  16   2  245.54   21.93
  -2 -16  -2  263.29   21.50
   2  16   2  278.31   22.17
   2  16   2  233.75   21.80
   2  16   2  267.29   22.08
   4 -16   2   51.49   21.78
  -4 -16  -2   94.64    8.39
   4  16   2   89.25    9.08
   4  16   2  109.80    8.79
  -6 -16  -2   91.10    8.69
   6  16   2  109.73    8.73
   6  16   2   95.12    9.20
   8 -16   2    1.98    2.84
   8  16   2    1.33    2.47
  11 -17  -2    0.77    2.39
 -11  17   2    0.32    1.07
   9 -17  -2   14.85    3.22
   9  17  -2   26.01    2.88
  -9  17   2   20.79    2.07
   7 -17  -2  161.70   13.95
  -7  17   2  141.66   12.81
   7  17  -2  165.63   13.37
   5 -17  -2  141.07   12.84
   5 -17  -2  145.05   12.25
   5  17  -2  163.61   13.01
  -5  17   2  132.80   11.90
   3 -17  -2   53.13    5.54
   3 -17  -2   61.09    5.27
   3  17  -2   70.36    7.18
  -3  17   2   61.38    6.62
  -3  17   2   42.79    6.83
  -3  17   2   54.53    4.76
   1 -17  -2   30.24    2.93
   1  17  -2   26.82    5.52
  -1  17   2   26.82    4.79
  -1  17   2   24.78    2.99
  -1 -17  -2  123.76    9.74
   1  17   2  111.73   10.41
   1  17   2  116.44   10.71
   1  17   2  103.97   10.19
  -3 -17  -2  148.60   11.65
   3  17   2  147.85   12.28
   3  17   2  115.48   11.87
  -5 -17  -2   88.46    7.84
   5 -17   2   69.45    9.76
   5  17   2   92.55    8.52
   5  17   2   98.04    8.04
   7 -17   2    1.96    2.89
   7  17   2    3.02    2.73
   9  17   2    3.23    1.50
  10 -18  -2   27.11    3.65
   8 -18  -2   48.28    5.36
  -8  18   2   41.94    4.06
   8  18  -2   53.55    4.78
   6 -18  -2  141.73   11.76
   6 -18  -2  140.91   12.35
  -6  18   2  129.04   11.30
   6  18  -2  138.67   12.08
   4 -18  -2  305.20   25.26
  -4  18   2  296.22   24.53
   2 -18  -2  345.38   24.67
  -2  18   2  258.50   25.57
  -2  18   2  272.72   25.23
   2  18  -2  309.76   25.88
   0 -18   2  195.10   17.20
   0 -18  -2  231.28   17.46
   0  18  -2  184.53   18.93
   0  18   2  224.24   18.08
   0  18   2  207.70   17.98
   0  18   2  208.59   18.38
  -2 -18  -2  200.42   16.15
   2  18   2  181.24   16.61
   2  18   2  197.88   16.88
   4 -18   2   87.54   11.40
  -4 -18  -2  112.80    9.48
   4  18   2  111.41   10.19
   4  18   2  120.90    9.86
  -6 -18  -2   54.44    5.56
   6  18   2   60.61    6.34
   9 -19  -2    9.24    2.26
   9  19  -2   10.46    2.73
  -9  19   2   -1.63    5.58
   7 -19  -2   80.58    8.60
   5 -19  -2  183.74   16.89
   5 -19  -2  207.55   16.46
  -5  19   2  165.33   17.67
   5  19  -2  225.97   17.21
   3 -19  -2   89.61    7.47
  -3  19   2   66.66   10.05
   3  19  -2  102.49    9.36
  -3  19   2   70.04    8.95
   1 -19  -2  312.82   27.46
  -1 -19   2  315.07   27.34
  -1  19   2  379.29   29.47
  -1 -19  -2   71.43    5.97
   1 -19   2   62.74    5.68
   1  19   2   66.73    7.12
   1  19   2   68.68    7.02
   1  19   2   58.39    7.06
  -3 -19  -2  170.49   14.68
   3  19   2  180.29   15.19
   3  19   2  173.21   15.28
  -5 -19  -2   44.46    4.32
   5  19   2   44.62    4.89
   5  19   2   33.34    5.17
   7 -19   2    4.12    2.98
   7  19   2   18.26    3.35
   8 -20  -2   22.44    3.69
  -8  20   2    7.71    6.13
  -6  20   2   58.17    9.78
   4 -20  -2  121.39   10.38
  -4 -20   2  134.55   10.20
  -4  20   2   97.98   11.72
   4  20  -2  120.32   11.54
   2 -20  -2  141.95   11.06
  -2 -20   2  133.66   10.74
  -2  20   2  106.56   12.13
   2  20  -2  135.92   12.76
  -2  20   2  114.32   12.64
   0 -20   2  154.54   13.30
   0 -20  -2  185.36   13.64
   0  20   2  149.89   14.55
   0  20   2  164.38   14.24
   0  20  -2  147.75   15.29
   0  20   2  155.42   14.82
  -2 -20  -2  154.50   12.28
   2  20   2  150.59   12.98
   2  20   2  126.69   12.85
  -4 -20  -2   47.40    4.83
   4  20   2   53.02    5.96
   4  20   2   47.57    5.57
  -6 -20  -2    5.36    2.54
   6 -20   2    3.10    3.10
   9 -21  -2   19.24    3.47
   7 -21  -2   54.28    6.15
  -7  21   2   57.89    7.90
   5 -21  -2   89.22    7.36
  -5  21   2   73.85   12.19
   5  21  -2   69.91    8.51
  -3 -21   2  347.99   26.59
   3 -21  -2  347.93   26.77
  -3  21   2  280.73   27.74
   3  21  -2  309.77   27.82
  -1 -21   2  616.54   45.74
   1  21  -2  572.00   47.28
  -1  21   2  491.41   46.66
  -1  21   2  522.14   46.62
  -1  21   2  594.53   46.42
   1 -21   2  161.39   12.71
   1  21   2  133.45   13.68
  -1  21  -2  152.31   14.84
   1  21   2  161.81   13.66
  -3 -21  -2   68.10    5.91
   3 -21   2   49.42    8.10
   3  21   2   63.02    7.08
   3  21   2   68.82    7.64
   5 -21   2   48.06    6.95
   5  21   2   57.00    5.26
  -8 -22   2   26.10    3.17
  -8  22   2   17.14   10.07
  -6  22   2   31.62    6.11
   4 -22  -2  112.67   10.30
  -4 -22   2  138.36   10.20
   4  22  -2  111.23   11.86
  -4  22   2  107.57   12.29
   2 -22  -2  142.08   10.66
  -2 -22   2  141.84   10.37
  -2  22   2  107.43   11.58
   2  22  -2  102.94   12.11
  -2  22   2  101.59   11.61
   0 -22   2  108.73    8.59
   0  22   2   76.02    9.37
   0  22  -2  105.76   10.80
   2 -22   2   62.46    8.23
  -2  22  -2   59.86    7.89
   2  22   2   62.54    7.11
   2  22   2   59.30    6.66
   4 -22   2   17.33    4.61
   4  22   2   12.99    2.72
  -4  22  -2   12.99    5.11
   6 -22   2    3.14    3.08
   6  22   2    2.33    1.62
   7  23  -2   17.56    6.05
  -7  23   2   11.15    7.64
   5 -23  -2   50.12    5.19
  -5  23   2   43.15    6.48
   5  23  -2   31.11    5.12
   3 -23  -2   94.80    8.77
  -3 -23   2  103.89    8.56
   1 -23  -2   93.58    7.80
  -1 -23   2   86.76    7.43
  -1  23   2   68.15   11.05
   1 -23   2   50.77    5.19
   1 -23   2   58.47    7.97
   1  23   2   44.33    5.85
  -1  23  -2   51.64    7.56
   3 -23   2   34.58    7.42
  -3  23  -2   35.31    6.10
   3  23   2   28.89    3.85
   5 -23   2    5.74    4.05
  -5 -23  -2    9.14    2.48
  -5  23  -2    9.12    5.55
  -4 -24   2  133.24   10.02
   4 -24  -2  100.04   10.04
  -2 -24   2  108.56    9.42
   2 -24  -2  113.02    9.66
   0 -24   2   85.74    8.69
   0 -24  -2  104.60    8.52
   2 -24   2   73.93    8.42
  -2  24  -2   43.82    7.71
   4 -24   2   20.41    4.72
  -4  24  -2   10.33    4.11
   4  24   2   18.12    2.87
  -5  25   2   11.93    6.70
   5  25  -2    2.48    4.73
   1  25  -2   16.14    7.99
  -1  25   2    6.33    3.80
   1  25   2    6.15    3.65
   3 -25   2    2.48    6.23
  -3 -25  -2    5.49    2.90
  -3  25  -2    3.03    3.87
   3  25   2    2.73    1.95
  -2  26  -2    6.25    5.70
   3  27  -2    0.12    8.00
  -3  27   2    0.97    4.08
  -1  27   2    3.10    3.46
   1  27  -2   -3.80    4.62
  14   0  -3   -0.72    1.67
  14   0  -3   -0.43    2.12
 -14   0   3    0.94    1.08
  12   0  -3   -0.56    1.51
  12   0  -3   -0.06    1.26
  10   0  -3    0.53    0.97
  10   0  -3    1.58    1.34
   8   0  -3    0.04    0.89
   8   0  -3   -0.07    0.72
  -8   0   3   -1.34    2.15
   6   0  -3    0.38    0.64
  -6   0   3    0.67    0.69
  -6   0   3    0.15    1.73
  -6   0   3   -9.34    6.90
   6   0  -3    0.28    0.55
  -4   0   3    0.14    0.21
   4   0  -3   -0.11    1.56
   4   0  -3    0.60    0.58
  -4   0   3    1.33    1.19
   4   0  -3    0.10    0.37
  -2   0   3    0.06    0.13
   2   0  -3    0.27    0.34
   2   0  -3    3.05    5.73
  -2   0   3    0.49    0.23
  -2   0   3    0.19    0.20
   2   0  -3    0.42    0.40
  -2   0   3    4.13    4.43
  -2   0   3    0.15    1.45
   2   0  -3   -1.01    2.01
   0   0   3    0.95    0.19
   0   0   3    1.20    0.40
   0   0   3    1.31    1.65
   0   0   3    0.97    0.73
   0   0  -3    2.04    2.96
   0   0   3    6.31    4.86
   0   0  -3    2.13    8.02
   0   0  -3    1.07    0.37
   0   0   3    0.49    0.27
  -2   0  -3    3.94    8.55
   2   0   3    1.94    0.90
  -2   0  -3    8.19   13.15
   2   0   3    2.76    1.86
   2   0   3    2.05    4.13
   4   0   3    0.44    0.57
   4   0   3   -2.56    2.61
  -4   0  -3   21.25   30.39
  -4   0  -3    0.66    1.05
   4   0   3    0.71    1.26
   4   0   3    0.24    0.31
   4   0   3   -0.44    2.51
   4   0   3    1.03    2.32
   6   0   3    3.52    3.59
   6   0   3    0.75    0.71
   6   0   3    1.90    1.60
   6   0   3    1.68    4.87
   8   0   3   -0.45    3.28
   8   0   3    2.21    1.68
  10   0   3    1.82    2.94
  10   0   3   -1.54    2.30
  13  -1  -3    1.73    1.51
  13  -1  -3    1.59    1.78
  13   1  -3    0.82    1.58
  13   1  -3    0.54    1.55
  11  -1  -3   38.06    3.95
  11  -1  -3   32.26    3.61
  11   1  -3   28.49    3.46
  11   1  -3   29.51    3.79
   9  -1  -3    9.35    1.93
   9  -1  -3    9.82    1.70
   9   1  -3    6.30    1.42
   9   1  -3    5.92    1.54
   7  -1  -3   41.07    3.76
  -7  -1   3   36.88    4.00
   7  -1  -3   42.17    3.68
  -7   1   3   17.20   10.24
  -7   1   3   37.18    4.12
   7   1  -3   34.85    3.53
   7   1  -3   37.39    3.73
   5  -1  -3   49.88    4.17
   5  -1  -3   49.45    4.21
  -5  -1   3   35.93    8.71
  -5  -1   3   48.40    3.89
  -5  -1   3   49.35    3.93
   5  -1  -3   39.75    5.00
  -5  -1   3   38.58    4.91
   5   1  -3   38.01    4.81
   5   1  -3   43.69    4.08
  -5   1   3   51.47    4.03
  -5   1   3   47.09    3.90
  -5   1   3   42.78    4.71
   5   1  -3   45.48    4.13
  -5   1   3   53.20    9.01
  -3  -1   3  941.18   74.54
  -3  -1   3  955.39   77.03
  -3  -1   3  851.13   73.76
   3  -1  -3  851.48   74.57
   3  -1  -3  917.17   73.92
   3   1  -3  858.25   74.54
  -3   1   3  953.60   73.82
   3   1  -3  931.65   73.93
  -3   1   3  893.85   73.78
  -3   1   3  897.30   76.43
  -3   1   3  951.80   74.49
   1  -1  -3   26.84    2.21
   1  -1  -3   34.92    9.10
  -1  -1   3   26.03    2.20
   1  -1  -3   21.46    2.29
  -1  -1   3   23.62    2.12
  -1  -1   3   29.40    7.58
   1  -1  -3   25.60    2.24
  -1  -1   3   25.42    3.77
   1  -1  -3   19.79    5.20
  -1  -1   3   25.17    2.07
  -1   1   3   24.42    2.18
  -1   1   3   27.06    6.24
   1   1  -3   26.83    2.19
  -1   1   3   24.10    2.12
  -1   1   3   25.88    3.66
  -1   1   3   22.97    2.06
   1   1  -3   26.46   10.03
   1   1  -3   26.52    4.99
   1  -1   3   66.90    5.29
   1  -1   3   54.07    5.47
  -1  -1  -3   67.43   10.15
  -1  -1  -3   57.84   13.67
   1  -1   3   66.13    6.89
   1  -1   3   69.70    5.44
  -1  -1  -3   70.76    5.46
   1  -1   3   71.02   10.29
   1  -1   3   66.43    5.59
   1   1   3   68.99    5.44
  -1   1  -3   70.92   14.06
   1   1   3   57.61    9.00
   1   1   3   63.90    6.16
   1   1   3   67.73    6.69
  -1   1  -3   69.73   10.15
   1   1   3   54.05    5.54
   1   1   3   55.64    5.37
  -1   1  -3   73.77    5.48
   3  -1   3   72.10    6.88
   3  -1   3   61.46    5.06
  -3  -1  -3   43.61   19.86
   3  -1   3   70.72    7.21
   3   1   3   53.07    5.06
   3   1   3   52.55    6.59
  -3   1  -3   35.42   20.79
   3   1   3   61.91    6.72
   3   1   3   59.46    4.92
   3   1   3   59.70    5.39
   5  -1   3    6.22    3.96
   5  -1   3    1.38    2.94
   5  -1   3    1.32    2.69
   5  -1   3    2.78    1.39
   5  -1   3    1.51    0.66
  -5  -1  -3    3.22   62.27
   5   1   3    2.28    3.66
   5   1   3    0.98    0.68
   5   1   3    0.37    1.48
   5   1   3    0.28    2.87
  -5   1  -3  -85.39   54.45
   7  -1   3    5.11    3.89
   7  -1   3    3.71    5.95
   7   1   3    4.74    4.04
   7   1   3    2.71    1.92
   9  -1   3   -1.23    1.97
   9  -1   3   -0.90    3.06
   9   1   3    1.04    1.78
   9   1   3   -0.53    2.97
 -14  -2   3    1.03    1.42
  14  -2  -3    0.18    1.68
  14  -2  -3    0.83    2.03
 -14   2   3    0.98    0.92
  14   2  -3    0.83    2.01
  12  -2  -3    1.72    1.71
  12  -2  -3    0.99    1.37
  12   2  -3    2.72    1.43
  12   2  -3    2.18    1.75
  10  -2  -3   48.96    4.82
  10  -2  -3   45.91    4.46
  10   2  -3   40.32    4.44
  10   2  -3   38.57    4.17
   8  -2  -3    1.41    0.80
   8  -2  -3    1.15    1.07
   8   2  -3    2.36    0.80
   8   2  -3    2.39    1.08
   6  -2  -3    4.24    1.00
   6  -2  -3    5.28    1.08
   6  -2  -3    5.84    1.96
   6   2  -3    5.17    0.97
  -6   2   3    6.83    1.36
  -6   2   3   10.57    3.22
   6   2  -3    5.89    1.21
  -6   2   3    7.23    6.63
  -4  -2   3  219.61   17.49
  -4  -2   3  213.29   18.28
   4  -2  -3  218.61   17.70
  -4  -2   3  207.28   17.46
   4  -2  -3  217.98   17.72
   4  -2  -3  208.36   18.36
  -4  -2   3  210.10   21.90
  -4   2   3  202.96   18.10
   4   2  -3  210.66   18.45
  -4   2   3  203.85   20.60
  -4   2   3  222.90   17.55
  -4   2   3  224.62   17.50
   4   2  -3  215.42   17.65
   2  -2  -3   35.96    8.68
  -2  -2   3   26.16    2.04
  -2  -2   3   21.17    1.92
   2  -2  -3   22.67    2.10
  -2  -2   3   21.95    1.95
   2  -2  -3   20.55    2.17
  -2  -2   3   29.70    7.56
   2  -2  -3   23.71    2.21
  -2  -2   3   28.61    3.77
   2  -2  -3   29.25    4.42
   2   2  -3   24.08    2.13
  -2   2   3   14.29    5.12
   2   2  -3   20.55    4.07
  -2   2   3   22.96    1.99
  -2   2   3   22.49    2.01
  -2   2   3   23.97    3.19
   0  -2   3  166.32   14.24
   0  -2   3  160.93   13.03
   0  -2  -3  179.29   13.10
   0  -2   3  158.92   12.96
   0  -2   3  147.10   13.13
   0  -2  -3  146.14   13.10
   0  -2   3  160.09   13.14
   0  -2   3  147.93   17.93
   0  -2  -3  211.11   20.95
   0   2  -3  146.15   19.82
   0   2   3  171.81   13.12
   0   2   3  156.86   15.55
   0   2   3  160.08   13.04
   0   2   3  148.09   13.25
   0   2   3  135.31   13.01
   0   2  -3  156.42   15.03
   0   2   3  157.50   13.91
   0   2   3  154.77   12.96
   0   2  -3  184.34   13.09
   2  -2   3   95.81    8.16
   2  -2   3   88.51   12.73
   2  -2   3   96.89    9.51
  -2  -2  -3   88.16    7.99
  -2  -2  -3   99.51    8.02
   2  -2   3   91.54    7.83
   2   2   3   95.13    7.96
   2   2   3  103.05    8.05
  -2   2  -3   76.12   18.28
   2   2   3  100.81    9.15
   2   2   3   95.28    8.22
   2   2   3   98.89    7.83
  -4  -2  -3   -9.02   29.23
   4  -2   3   24.35    1.92
   4  -2   3   16.45    4.34
   4  -2   3   24.48    2.53
   4  -2   3   20.14    4.40
   4   2   3   22.66    2.75
   4   2   3   21.41    1.85
   4   2   3   18.03    2.25
  -4   2  -3   20.76   33.19
   4   2   3   15.17    3.97
   4   2   3   25.37    4.74
   6  -2   3    4.15    3.50
   6  -2   3   12.42    2.27
   6  -2   3    6.35    3.23
   6  -2   3    1.95    5.47
   6   2   3   15.71    4.38
   6   2   3   11.13    2.14
   6   2   3    9.22    3.89
   8  -2   3    3.04    1.78
   8  -2   3    1.36    3.42
   8   2   3    5.24    3.59
  10  -2   3   -1.14    2.63
  10  -2   3    0.93    2.43
  10   2   3   -0.98    3.08
  10   2   3   -1.05    2.13
  13  -3  -3    0.78    1.50
  13  -3  -3    0.55    1.63
  13   3  -3    1.31    1.71
  13   3  -3   -0.25    1.81
  11  -3  -3    3.70    1.51
  11  -3  -3    1.95    1.61
  11   3  -3    6.99    1.78
  11   3  -3    6.66    1.47
   9  -3  -3    2.11    1.24
   9   3  -3    4.01    1.33
   9   3  -3    3.34    0.98
   7  -3  -3   32.85    4.59
   7  -3  -3   30.14    3.22
   7  -3  -3   31.13    3.32
   7   3  -3   34.92    3.23
   7   3  -3   34.88    3.10
  -7   3   3   26.98    3.63
  -7   3   3   21.76   11.07
   5  -3  -3    4.52    2.03
   5  -3  -3    6.09    1.19
  -5  -3   3    6.64    2.04
  -5  -3   3    5.98    0.69
   5  -3  -3    5.14    1.08
  -5  -3   3   -1.88    7.74
  -5  -3   3    5.92    0.69
  -5   3   3    4.98    5.76
  -5   3   3    7.92    0.78
  -5   3   3    6.06    0.99
  -5   3   3    7.49    1.86
   5   3  -3    6.00    0.98
   5   3  -3    5.37    1.07
  -3  -3   3  210.00   17.07
  -3  -3   3  175.27   16.01
   3  -3  -3  211.23   16.22
   3  -3  -3  168.92   16.23
  -3  -3   3  200.99   16.06
   3  -3  -3  196.14   17.12
  -3  -3   3  219.49   21.38
   3   3  -3  197.32   17.03
  -3   3   3  193.04   16.75
  -3   3   3  196.38   16.21
  -3   3   3  198.68   16.10
  -3   3   3  204.14   19.00
   3   3  -3  206.72   16.26
  -1  -3   3   27.80    2.42
  -1  -3   3   33.14    2.59
  -1  -3   3   25.37    2.60
   1  -3  -3   27.31    2.60
   1  -3  -3   29.03    9.26
   1  -3  -3   30.75    2.56
  -1  -3   3   24.10   14.28
   1  -3  -3   29.61    5.53
   1  -3  -3   29.62    2.51
   1   3  -3   32.20    2.48
   1   3  -3   41.65    8.34
  -1   3   3   26.67    2.47
  -1   3   3   24.15    2.56
  -1   3   3   30.39    2.50
  -1   3   3   24.53    5.51
   1   3  -3   25.37    4.95
  -1   3   3   31.93    3.64
  -1   3   3   26.69    2.37
  -1  -3  -3    0.19    0.39
   1  -3   3   -0.15    1.90
  -1  -3  -3    3.44    4.80
  -1  -3  -3   -0.45    0.48
   1  -3   3    1.28    0.79
  -1  -3  -3   -5.77   10.75
   1  -3   3   -1.47    6.95
   1  -3   3    0.36    0.46
   1   3   3   -2.22    3.27
   1   3   3    0.46    0.19
  -1   3  -3    1.11    0.44
   1   3   3    0.29    0.40
  -1   3  -3    3.68   10.57
   1   3   3    0.56    0.88
  -1   3  -3    7.32    4.36
   1   3   3    0.94    1.34
   1   3   3    0.51    0.46
   3  -3   3   20.79    4.16
  -3  -3  -3   30.08   19.59
  -3  -3  -3   26.48    2.69
   3  -3   3   27.37    2.94
   3  -3   3   28.48    5.68
   3  -3   3   23.17    2.32
   3   3   3   28.63    3.00
   3   3   3   33.93    4.68
   3   3   3   28.44    4.59
  -3   3  -3   15.77   19.84
   3   3   3   30.56    2.54
   3   3   3   30.46    2.32
  -5  -3  -3   -2.34   66.18
   5  -3   3   -0.88    2.54
   5  -3   3   -0.09    4.32
   5  -3   3    1.90    2.92
   5  -3   3    1.01    1.41
   5   3   3    1.23    0.78
   5   3   3   -0.43    1.43
  -5   3  -3   -3.08   55.86
   5   3   3    0.56    2.87
  -5   3  -3    2.33    2.43
   5   3   3    0.67    3.15
   7  -3   3    4.79    7.48
   7  -3   3    8.15    1.92
   7  -3   3    4.52    3.83
   7  -3   3    5.30    3.21
   7   3   3   12.21    2.42
   7   3   3    5.55    4.00
   9  -3   3    0.14    2.75
   9  -3   3   -0.22    2.21
   9   3   3   -0.64    1.66
   9   3   3    2.37    3.22
  14  -4  -3    0.46    2.03
  14  -4  -3   -0.22    1.47
 -14   4   3    0.55    1.26
  12  -4  -3   -0.59    1.70
  12   4  -3    0.69    1.47
  12   4  -3    0.05    1.63
  10  -4  -3    6.04    1.81
  10  -4  -3    5.94    2.09
   8  -4  -3   11.44    1.92
   8  -4  -3    8.17    1.69
   8   4  -3   10.05    1.46
   8   4  -3    8.48    1.65
   6  -4  -3   17.84    3.25
   6  -4  -3   18.86    2.18
   6  -4  -3   19.87    2.14
  -6   4   3   15.16    8.82
   6   4  -3   16.91    1.90
  -6   4   3   19.91    2.24
   6   4  -3   17.47    1.98
   4  -4  -3    7.28    1.07
   4  -4  -3    7.28    1.19
   4  -4  -3    2.46    2.70
   4  -4  -3    6.70    1.18
  -4  -4   3    6.88    0.72
  -4  -4   3    8.16    2.41
  -4  -4   3    6.78    0.67
  -4  -4   3   12.18    8.04
   4   4  -3    6.61    0.97
  -4   4   3    7.44    0.77
  -4   4   3    4.94    1.39
  -4   4   3    8.20    4.79
  -4   4   3    6.53    0.85
  -2  -4   3   61.90    5.65
  -2  -4   3   76.33    5.76
  -2  -4   3   77.82    7.44
   2  -4  -3   86.91   13.94
   2  -4  -3   74.81    7.90
   2  -4  -3   78.25    6.01
   2  -4  -3   68.22    5.95
   2  -4  -3   67.05    5.79
  -2  -4   3   66.64    5.65
  -2  -4   3   83.39   13.30
  -2   4   3   66.01    5.72
  -2   4   3   70.14    6.58
  -2   4   3   70.45    5.70
   2   4  -3   65.24    7.14
  -2   4   3   64.05    8.89
  -2   4   3   60.55    5.75
   0  -4  -3    1.32    3.23
   0  -4   3    1.76    0.56
   0  -4   3    1.56    2.44
   0  -4   3   -4.27    7.58
   0  -4   3    1.93    0.44
   0  -4  -3    1.89    0.48
   0  -4   3    2.90    0.33
   0  -4   3    2.30    0.73
   0  -4  -3    2.08    0.59
   0  -4  -3   -0.75    8.66
   0   4   3    3.30    0.66
   0   4   3    2.62    0.33
   0   4  -3   -7.74    8.02
   0   4  -3    2.45    0.47
   0   4   3    2.99    0.44
   0   4   3    1.71    1.36
   0   4  -3    0.71    3.42
   0   4   3    2.46    3.64
  -2  -4  -3   12.98    1.50
   2  -4   3    9.13    2.88
   2  -4   3    5.98    9.44
  -2  -4  -3   14.41    1.55
  -2  -4  -3   25.37   13.92
   2  -4   3   17.91    2.76
   2  -4   3   15.25    1.19
   2   4   3   13.58    1.48
   2   4   3   12.40    1.30
   2   4   3   13.99    2.81
  -2   4  -3   11.02    1.57
  -2   4  -3    8.17   13.75
   2   4   3   14.68    2.08
   2   4   3   13.27    1.48
   4  -4   3    1.75    3.78
  -4  -4  -3  -20.89   35.20
   4  -4   3    7.82    0.79
   4  -4   3    5.45    2.90
  -4   4  -3   58.25   32.41
   4   4   3    4.49    2.46
   6  -4   3    0.12    6.22
   6  -4   3    4.59    3.36
   6  -4   3    5.10    3.27
   6   4   3    5.25    2.24
   6   4   3    5.23    1.09
   6   4   3    1.36    3.47
   6   4   3    2.77    3.31
   8  -4   3    6.96    3.46
   8   4   3    3.46    2.18
   8   4   3    7.03    1.16
   8   4   3    1.15    3.44
  10  -4   3    0.27    2.34
  10  -4   3   -0.66    2.48
  10   4   3   -0.61    2.04
  10   4   3    0.37    3.53
  13  -5  -3   -0.07    1.69
  13  -5  -3    0.62    1.49
  13   5  -3    0.08    1.78
 -13   5   3    0.86    0.82
  11  -5  -3   38.40    4.50
  11  -5  -3   38.81    4.57
  11   5  -3   47.16    4.34
   9  -5  -3   80.18    7.06
   9  -5  -3   79.64    7.08
   9   5  -3   76.78    6.66
   9   5  -3   67.04    6.76
   7  -5  -3  321.84   25.14
   7  -5  -3  327.25   25.08
   7  -5  -3  330.60   26.10
   7   5  -3  265.90   25.14
   7   5  -3  292.03   24.87
  -7   5   3  327.10   33.79
  -7   5   3  268.56   24.96
   5  -5  -3    0.97    0.80
   5  -5  -3   -0.37    2.04
   5  -5  -3    1.42    0.76
  -5  -5   3    1.53    0.29
  -5  -5   3    2.79    8.84
   5  -5  -3    1.12    0.63
  -5  -5   3    2.17    2.44
   5   5  -3    1.11    0.46
  -5   5   3    1.61    1.48
  -5   5   3   -1.59    5.84
  -5   5   3    1.80    0.57
  -5   5   3    1.66    0.41
   5   5  -3    1.65    0.56
   3  -5  -3   20.92    4.28
  -3  -5   3   34.10    5.09
  -3  -5   3   14.54    9.57
   3  -5  -3   24.24    2.28
   3  -5  -3   20.78    2.26
  -3  -5   3   26.40    2.09
  -3  -5   3   20.50    2.01
  -3  -5   3   23.78    1.97
  -3   5   3   22.68    2.11
  -3   5   3   23.10    3.11
   3   5  -3   21.39    2.41
  -3   5   3   29.89    5.79
  -3   5   3   25.06    2.07
   3   5  -3   26.31    2.25
   1  -5  -3    1.45    0.40
   1  -5  -3   -1.24    2.97
   1  -5  -3    2.58    8.64
  -1  -5   3    2.17    0.37
  -1  -5   3    1.83    0.24
  -1  -5   3    1.69    0.46
   1  -5  -3    1.52    0.55
   1  -5  -3    1.97    0.56
  -1  -5   3    5.03    8.04
  -1   5   3   -0.79    3.51
  -1   5   3    1.32    0.32
  -1   5   3    1.43    0.22
  -1   5   3    0.23    1.19
  -1   5   3    0.61    0.67
  -1   5   3    1.95    0.39
   1   5  -3    1.44    0.33
   1  -5   3    1.81    2.29
   1  -5   3    3.03    0.80
  -1  -5  -3   -5.71    7.28
   1  -5   3    6.47    9.35
   1  -5   3    1.95    0.64
  -1  -5  -3    1.68    0.55
   1  -5   3    2.52    0.30
  -1  -5  -3   10.22   11.23
  -1  -5  -3    1.56    0.61
   1   5   3    3.34    3.05
   1   5   3    1.74    0.52
   1   5   3    3.39    1.27
   1   5   3    1.92    0.48
  -1   5  -3    2.88    0.62
   1   5   3    2.44    0.29
  -1   5  -3    0.38   10.34
   1   5   3    1.89    1.61
   3  -5   3    0.37    0.28
  -3  -5  -3    0.07    0.77
   3  -5   3    0.30    2.12
  -3  -5  -3    0.85    0.78
   3  -5   3    0.31    1.00
  -3  -5  -3    7.78   21.65
   3  -5   3   -0.11    2.97
   3  -5   3    2.03   10.53
   3  -5   3   -0.21    5.47
   3   5   3    0.68    0.64
   3   5   3    0.12    0.28
   3   5   3   -0.08    2.46
  -3   5  -3   -0.06    0.90
  -3   5  -3   20.81   21.30
   3   5   3    1.26    1.22
   3   5   3    1.29    4.04
   5  -5   3    3.29    3.19
   5  -5   3   -8.66    5.20
   5  -5   3    3.40    1.40
   5   5   3    0.83    0.79
  -5   5  -3    0.44    2.33
  -5   5  -3 -149.20  104.39
   5   5   3   -0.61    3.96
   5   5   3   -2.08    1.50
   5   5   3    1.02    3.33
   7  -5   3    5.85    2.33
   7  -5   3    1.96    3.16
   7  -5   3   -0.21    3.26
   7  -5   3   -7.33    9.12
   7   5   3    3.62    2.04
   7   5   3    7.44    4.16
   9  -5   3    0.69    2.17
   9  -5   3   -2.39    2.63
   9   5   3   -0.19    3.49
   9   5   3    1.27    1.80
  14  -6  -3    1.00    1.50
  14  -6  -3    0.48    1.67
 -14   6   3    0.34    0.90
  12  -6  -3    0.12    1.42
  12  -6  -3    1.13    1.67
  12   6  -3    2.15    1.50
  12   6  -3    2.52    1.61
  10  -6  -3    2.66    1.34
  10  -6  -3    2.97    1.52
  10   6  -3    1.33    1.55
  10   6  -3    1.41    1.11
   8  -6  -3    1.06    1.10
   8  -6  -3    0.85    1.02
   8  -6  -3    5.08    4.56
  -8   6   3    0.25    2.39
   8   6  -3    1.02    0.94
   8   6  -3    1.05    0.71
   8   6  -3    1.46    0.79
  -6  -6   3   26.19    2.27
   6  -6  -3   28.07    2.83
   6  -6  -3   25.09    2.80
  -6   6   3   19.55   10.24
  -6   6   3   25.77    3.20
   6   6  -3   25.51    2.56
  -6   6   3   26.79    2.36
   4  -6  -3    2.26    0.79
  -4  -6   3    6.66    3.03
   4  -6  -3    2.56    2.85
  -4  -6   3  -15.47    9.16
   4  -6  -3    3.10    0.87
   4  -6  -3    1.94    0.72
  -4  -6   3    3.16    0.36
  -4   6   3    3.32    0.50
  -4   6   3    0.15    1.35
  -4   6   3    2.54    0.55
  -4   6   3    0.26    5.24
   4   6  -3    3.80    0.73
   4   6  -3    3.92    0.79
  -2  -6   3    1.48    2.82
  -2  -6   3    0.96    0.25
   2  -6  -3    1.35    2.70
  -2  -6   3   -6.16    9.94
  -2  -6   3    1.59    0.43
   2  -6  -3    1.10    0.82
   2  -6  -3    1.94    0.59
   2  -6  -3    3.60    8.64
  -2   6   3    0.36    0.28
  -2   6   3    0.96    1.06
  -2   6   3    0.63    0.29
  -2   6   3   -0.12    0.88
  -2   6   3    0.20    3.48
   0  -6  -3    6.80    9.52
   0  -6   3    0.43    2.52
   0  -6  -3    1.82    0.58
   0  -6  -3    2.36    5.27
   0  -6   3   -3.86   10.01
   0  -6   3    1.32    0.58
   0  -6   3    1.83    0.27
   0   6   3    2.40    0.53
   0   6   3    2.61    0.47
   0   6  -3    2.32    0.81
   0   6   3    2.61    0.29
   0   6   3    2.50    0.86
   0   6  -3    5.63    9.80
   0   6   3    4.72    1.66
   2  -6   3    1.68    0.79
   2  -6   3    3.48    2.21
   2  -6   3    3.97   12.33
  -2  -6  -3   -5.38   15.32
  -2  -6  -3    3.51    0.77
   2  -6   3    7.98    4.01
   2  -6   3    5.62    1.08
  -2  -6  -3    2.59    0.77
   2  -6   3    4.45    0.46
  -2   6  -3    2.65    0.85
   2   6   3    4.39    0.90
   2   6   3    4.03    0.74
  -2   6  -3    7.44   14.49
   2   6   3    2.85    0.42
   2   6   3    5.10    1.55
   2   6   3    2.06    1.62
  -4  -6  -3   87.71   38.49
   4  -6   3   84.08    9.84
   4  -6   3   86.63   11.96
   4  -6   3  102.47    8.39
   4  -6   3   96.60    8.04
  -4   6  -3   70.14   35.63
   4   6   3  109.23    9.25
   4   6   3   99.20   10.03
   4   6   3   96.28    8.68
   4   6   3  101.36    8.25
   6  -6   3   -1.54    2.85
   6  -6   3    0.33    7.74
   6  -6   3    1.57    1.95
   6  -6   3    3.05    3.38
   6   6   3    3.62    2.99
   6   6   3    1.05    3.54
   8  -6   3    2.18    2.53
   8  -6   3   -1.84    2.66
   8  -6   3   -0.46    3.08
   8   6   3    0.05    3.66
   8   6   3   -0.53    2.04
  10  -6   3   -1.69    2.37
  10  -6   3    0.79    4.22
  10   6   3    1.10    1.97
  13  -7  -3    1.11    1.66
  13  -7  -3    0.39    2.32
 -13   7   3    1.57    0.96
  11  -7  -3    0.52    1.48
  11  -7  -3    2.31    1.59
  11   7  -3    0.14    1.30
  11   7  -3    1.12    1.11
   9  -7  -3    5.17    1.54
   9   7  -3    3.20    1.13
  -7  -7   3   29.02    2.60
   7   7  -3   32.06    2.92
   7   7  -3   29.27    2.69
  -5  -7   3    1.69    0.39
  -5  -7   3    1.62    0.30
   5  -7  -3    1.17    3.08
  -5  -7   3    8.27   12.91
   5  -7  -3    1.85    0.87
   5  -7  -3    1.59    0.88
   5  -7  -3    3.24    0.90
  -5   7   3    2.61    0.50
   5   7  -3    1.64    0.73
  -5   7   3   14.32    7.32
   5   7  -3    2.11    0.63
  -5   7   3    2.12    0.64
  -5   7   3    4.35    1.75
  -3  -7   3    2.76    0.45
  -3  -7   3    3.84    0.71
   3  -7  -3   13.73   10.13
   3  -7  -3    4.27    0.89
  -3  -7   3    4.31    3.01
   3  -7  -3    9.53    3.41
  -3  -7   3    2.82    0.36
  -3  -7   3   14.93   11.52
   3  -7  -3    3.63    0.81
  -3   7   3    4.59    1.79
   3   7  -3    1.36    1.41
  -3   7   3    9.45    4.39
  -3   7   3    8.62    2.16
  -3   7   3    3.45    0.50
  -3   7   3    3.15    0.65
   1  -7  -3   15.29    9.84
   1  -7  -3    2.53    0.64
  -1  -7   3    5.10   12.01
   1  -7  -3    2.44    0.51
   1  -7  -3    5.05    4.26
   1  -7  -3    2.47    0.77
  -1  -7   3    1.95    0.57
  -1  -7   3    6.07    2.55
  -1  -7   3    2.39    0.31
  -1   7   3    2.11    0.44
  -1   7   3    2.29    0.33
  -1   7   3    2.19    1.12
  -1   7   3    2.13    0.41
   1   7  -3    3.12    0.71
  -1   7   3   -2.08    3.85
  -1   7   3    4.26    1.20
  -1  -7  -3   20.55    2.07
   1  -7   3   19.35   15.57
   1  -7   3   14.16    3.89
   1  -7   3   24.78    1.78
   1  -7   3   19.33    2.24
  -1  -7  -3   23.71    2.14
  -1  -7  -3   15.32   13.03
  -1   7  -3   21.09    2.04
   1   7   3   20.90    1.75
   1   7   3   17.64    2.66
   1   7   3   20.33    1.97
   1   7   3   18.73    2.19
   1   7   3   21.47    3.21
  -1   7  -3   26.19   13.69
   3  -7   3    0.97    4.46
   3  -7   3   10.78   18.27
  -3  -7  -3   16.96   25.90
  -3   7  -3   36.72   23.35
   5  -7   3    5.19    1.84
   5  -7   3    2.79    3.22
   5  -7   3   -3.96    6.59
   5   7   3    4.87    2.08
   5   7   3    5.88    3.62
   5   7   3    2.30    2.50
   7  -7   3    2.17    2.22
   7  -7   3    2.12   13.30
   7  -7   3   -1.94    2.91
   7  -7   3    0.71    3.01
   7   7   3    0.74    3.69
   7   7   3    2.37    2.12
   7   7   3    0.22    0.94
   9  -7   3    2.72    2.64
   9  -7   3    0.77    2.65
   9   7   3   -0.50    2.03
   9   7   3    0.32    0.81
   9   7   3    1.98    5.46
  12  -8  -3    1.26    1.58
  12  -8  -3    1.23    1.59
 -12   8   3    1.64    0.81
  10  -8  -3    0.28    1.20
  10  -8  -3    0.83    1.41
  10   8  -3    0.44    1.11
  10   8  -3   -0.34    0.90
   8  -8  -3   40.77    4.17
   8  -8  -3   36.34    4.29
   8   8  -3   42.62    3.81
   6  -8  -3   49.58    4.60
  -6  -8   3   41.67    4.24
   6  -8  -3   54.21    4.55
   6  -8  -3   50.44    4.46
  -6   8   3   41.36    4.35
  -6   8   3   52.53   20.32
   6   8  -3   43.37    4.17
  -6   8   3   50.15    4.06
  -4  -8   3   69.64    6.22
  -4  -8   3   63.54   17.97
   4  -8  -3   77.02    6.53
  -4  -8   3   83.97    6.39
   4  -8  -3   78.48    6.67
  -4   8   3   70.44    7.32
   4   8  -3   73.65    6.64
  -4   8   3   77.17    6.44
  -4   8   3   78.65    6.33
  -4   8   3   68.13   11.56
  -2  -8   3   12.42    3.87
   2  -8  -3    7.54   11.16
  -2  -8   3   15.76    1.57
   2  -8  -3   17.00    4.69
   2  -8  -3   13.78    1.56
   2  -8  -3   13.52    1.45
   2  -8  -3   12.84    2.42
  -2  -8   3   11.58    1.18
  -2   8   3   16.61    2.86
  -2   8   3   18.54    4.92
  -2   8   3   13.37    1.35
  -2   8   3   15.45    1.32
  -2   8   3   18.31    2.54
   0  -8   3    2.73    3.20
   0  -8   3    7.24    1.30
   0  -8   3    4.51    3.54
   0  -8   3    3.93   14.99
   0  -8   3    7.10    0.65
   0  -8  -3    6.86    1.77
   0  -8  -3    6.18    1.05
   0  -8  -3    3.04   12.41
   0   8   3    6.54    0.63
   0   8   3    8.51    1.54
   0   8   3    5.26    1.61
   0   8   3    6.85    0.83
   0   8  -3    7.12    0.92
   0   8  -3    5.85    1.54
  -2  -8  -3   31.31    3.08
   2  -8   3   40.77   19.80
  -2  -8  -3   18.86   25.62
   2  -8   3   34.17    4.53
  -2  -8  -3   28.21    2.71
   2  -8   3   28.23    6.78
   2  -8   3   28.76    2.39
   2   8   3   27.00    2.80
   2   8   3   28.98    3.61
  -2   8  -3   23.26    2.80
   2   8   3   29.59    2.67
  -2   8  -3   23.15   19.21
  -4  -8  -3    2.19    1.21
  -4  -8  -3  -35.78   50.73
   4  -8   3    8.82    3.28
   4  -8   3   14.18    7.01
   4   8   3    3.16    3.42
   4   8   3    5.36    2.11
   4   8   3    7.23    2.40
   4   8   3    4.15    1.11
  -4   8  -3    2.83    1.94
   6  -8   3    2.67    3.39
   6  -8   3   10.41   10.12
   6  -8   3    9.16    2.58
   6  -8   3    7.59    3.66
   6   8   3    5.04    4.02
   6   8   3    7.41    1.33
   6   8   3    4.34    2.13
   8  -8   3    1.43    2.75
   8  -8   3   -0.10    2.29
   8  -8   3    0.27    2.97
   8   8   3    0.44    1.95
   8   8   3    0.90    1.33
   8   8   3   -1.90    4.08
  13  -9  -3    1.56    1.56
  13  -9  -3   -0.03    1.46
 -13   9   3    0.27    0.89
  11  -9  -3    2.86    1.59
  11  -9  -3    3.88    1.78
 -11   9   3    3.98    0.97
   9  -9  -3  126.79   12.22
   9  -9  -3   97.88   17.40
   9  -9  -3  125.66   12.25
   9   9  -3  156.80   11.36
   7  -9  -3  206.77   17.51
   7  -9  -3  206.62   17.70
  -7  -9   3  211.49   16.94
  -7   9   3  201.54   17.10
   7   9  -3  213.35   17.27
   5  -9  -3   12.94    1.90
  -5  -9   3   16.27    1.55
   5  -9  -3   12.50    1.74
  -5  -9   3   13.88    1.20
  -5  -9   3   -0.70   17.99
   5  -9  -3   14.95    1.86
  -5   9   3   10.26    2.83
  -5   9   3   28.38    8.87
  -5   9   3   14.14    1.38
  -5   9   3   12.38    1.67
  -3  -9   3  218.14   20.59
   3  -9  -3  260.25   28.85
  -3  -9   3  228.88   32.20
  -3  -9   3  238.24   18.25
   3  -9  -3  224.78   18.27
   3  -9  -3  208.55   28.17
  -3  -9   3  193.34   17.99
   3  -9  -3  242.68   18.35
  -3   9   3  227.49   18.95
  -3   9   3  190.50   20.88
  -3   9   3  230.74   18.09
  -3   9   3  209.50   18.14
  -3   9   3  218.25   18.85
   1  -9  -3    1.94    1.02
  -1  -9   3    3.49    0.79
  -1  -9   3    4.05   17.89
  -1  -9   3    2.96    0.37
   1  -9  -3    0.53   12.14
  -1  -9   3   -1.02    3.17
   1  -9  -3    2.94    0.75
  -1   9   3    3.69    1.89
  -1   9   3    3.40    0.36
  -1   9   3    5.09    4.46
  -1   9   3    2.12    0.49
  -1   9   3    3.14    0.51
  -1   9   3    5.92    1.64
  -1  -9  -3  212.82   17.88
  -1  -9  -3  222.50   17.84
  -1  -9  -3  202.19   32.50
   1  -9   3  218.68   18.66
   1  -9   3  199.53   20.58
   1  -9   3  173.47   32.63
   1  -9   3  201.25   17.60
   1   9   3  224.42   17.77
   1   9   3  216.91   18.50
   1   9   3  219.51   18.23
   1   9   3  235.03   18.00
   3  -9   3  -22.37   33.65
  -3  -9  -3   -7.68   33.43
   3  -9   3   19.88    2.48
   3  -9   3   21.07    4.13
  -3  -9  -3   16.68    2.16
   3  -9   3   20.76    1.68
  -3  -9  -3   17.81    2.96
   3  -9   3    3.15    6.22
   3   9   3   20.51    3.70
   3   9   3   20.70    2.97
   3   9   3   19.30    2.18
   3   9   3   18.01    4.06
   5  -9   3    0.97    2.88
   5  -9   3    4.79    8.57
   5  -9   3    6.01    2.04
   5   9   3    4.20    2.09
   5   9   3    5.60    1.28
   5   9   3    3.51    2.36
   5   9   3    6.26    3.76
   7  -9   3    3.33    3.31
   7  -9   3  -25.58   17.13
   7  -9   3    4.47    3.04
   7  -9   3    2.64    2.28
   7   9   3    5.67    4.18
   7   9   3    4.30    2.23
   9  -9   3    0.05    3.09
   9  -9   3   -0.16    3.10
   9   9   3   -1.10    2.41
  12 -10  -3    0.60    1.51
  12 -10  -3    0.72    1.53
 -12  10   3    0.63    0.78
  10 -10  -3   -0.12    1.31
  10 -10  -3    0.38    1.34
 -10  10   3   -0.33    0.61
   8 -10  -3    5.30    1.56
  -8 -10   3    7.98    0.76
   8 -10  -3    5.19    1.86
   8  10  -3    6.91    1.40
   8  10  -3    7.40    1.43
  -8  10   3    4.67    0.91
   6 -10  -3   21.51    2.65
  -6 -10   3   24.96    1.95
  -6 -10   3   16.33    3.57
   6 -10  -3   23.85    2.63
   6 -10  -3   20.96    2.78
  -6  10   3   24.07    2.15
  -6  10   3   18.73    2.72
   6  10  -3   26.44    2.53
  -6  10   3    7.59   14.04
  -4 -10   3  -17.44   20.29
   4 -10  -3    5.55    1.01
   4 -10  -3    5.25    1.16
   4 -10  -3   -2.53   18.50
   4 -10  -3   -8.39   15.18
  -4  10   3    3.09    6.77
  -4  10   3    3.67    2.70
  -4  10   3    8.10    2.39
   4  10  -3    5.42    1.76
  -4  10   3    2.83    0.69
  -2 -10   3   36.16   20.23
   2 -10  -3    2.01    1.97
   2 -10  -3   20.41   15.12
  -2 -10   3    2.79    5.06
   2 -10  -3    0.86    0.67
   2 -10  -3    0.77    0.59
  -2 -10   3    1.98    0.72
  -2  10   3    2.79    5.20
  -2  10   3    1.68    1.66
  -2  10   3   -0.57    1.99
  -2  10   3    1.00    0.35
   0 -10   3    9.80    0.92
   0 -10  -3   13.08   16.61
   0 -10   3    9.83    4.79
   0 -10   3   19.20   23.41
   0 -10  -3   11.55    1.46
   0 -10  -3    9.33    1.96
   0 -10   3   10.31    1.80
   0  10   3   11.12    2.16
   0  10   3   10.21    1.49
   0  10  -3   10.98    2.06
   0  10   3   15.70    2.26
   0  10   3   11.05    1.15
   0  10  -3   10.66    1.18
   0  10   3    8.95    1.19
   2 -10   3   12.79    1.20
  -2 -10  -3   33.88   27.45
   2 -10   3    5.09    5.42
   2 -10   3    7.59    2.96
  -2 -10  -3   16.54    2.29
   2  10   3   12.05    1.59
   2  10   3   18.91    2.77
   2  10   3   12.75    3.32
   2  10   3   17.74    3.16
   4 -10   3    5.49    8.54
   4 -10   3    1.21    2.79
   4 -10   3    1.66    3.01
  -4 -10  -3    1.16    1.19
   4  10   3    3.13    1.96
   4  10   3    2.09    1.97
   4  10   3    5.97    3.79
   6 -10   3    0.12    2.99
   6 -10   3   10.12   13.27
   6 -10   3    3.23    2.54
   6 -10   3    0.75    2.86
   6  10   3    0.74    2.03
   6  10   3    3.34    1.15
   6  10   3    0.03    4.18
   8 -10   3   -1.05    2.91
   8 -10   3    2.01    2.80
   8  10   3   -0.42    1.03
   8  10   3   -1.70    2.01
  13 -11  -3   -0.32    1.47
  13 -11  -3    1.21    1.85
 -13  11   3    0.45    0.98
  11 -11  -3    3.86    1.66
  11 -11  -3    4.54    1.67
 -11  11   3    2.56    0.90
   9 -11  -3   17.31   12.83
   9 -11  -3   29.50    3.81
   9 -11  -3   29.74    3.59
  -9  11   3   30.97    2.85
   7 -11  -3   89.84    8.28
   7 -11  -3   85.64    7.91
  -7  11   3   92.82    7.53
   5 -11  -3    8.26    1.36
  -5 -11   3    5.78    1.51
  -5 -11   3    6.17    0.66
   5 -11  -3    7.73    1.61
  -5  11   3   10.91    2.83
  -5  11   3    7.70    0.88
  -5  11   3   29.32   10.64
   5  11  -3    7.42    1.66
  -5  11   3    5.28    1.17
   3 -11  -3   21.64   19.25
  -3 -11   3    8.30    1.49
   3 -11  -3   11.06   18.64
  -3 -11   3    6.52    0.71
  -3 -11   3   37.99   23.70
   3 -11  -3    8.68    1.36
  -3  11   3    8.89    0.91
   3  11  -3    7.56    2.58
  -3  11   3    9.80    2.97
  -3  11   3    9.60    2.24
  -3  11   3    7.70    1.13
  -1 -11   3    1.29    5.81
  -1 -11   3    2.86   25.87
  -1 -11   3    1.31    0.94
  -1 -11   3    1.39    0.25
   1 -11  -3    1.70    0.82
   1 -11  -3   -0.16    2.42
  -1  11   3    1.72    1.86
  -1  11   3    2.31    1.82
  -1  11   3    0.85    0.47
  -1  11   3    1.96    0.98
  -1  11   3    1.19    0.40
  -1 -11  -3  -20.45   25.63
   1 -11   3   53.66    5.66
  -1 -11  -3   46.94    4.21
  -1 -11  -3   39.30    4.68
   1 -11   3   51.95    3.84
   1 -11   3   42.03    4.75
   1 -11   3   71.35   33.34
  -1  11  -3   47.28    4.11
   1  11   3   39.64    4.27
   1  11   3   52.96    4.90
   1  11   3   44.05    4.62
   1  11   3   45.98    5.15
   3 -11   3    4.24    7.88
   3 -11   3  -23.85   55.12
   3 -11   3    0.66    0.35
   3 -11   3    0.48    2.56
  -3 -11  -3    1.76    1.11
   3  11   3    1.48    1.13
   3  11   3    0.41    2.86
   3  11   3    1.56    1.84
   3  11   3    1.96    3.54
   5 -11   3    1.72    3.54
   5 -11   3   33.98   26.05
   5  11   3    3.69    2.45
   7 -11   3    0.96    3.76
   7 -11   3    0.42    2.67
   7  11   3    1.28    1.15
   7  11   3    3.17    2.44
   9 -11   3    0.14    2.52
   9 -11   3   -0.19    3.31
   9  11   3    0.51    2.21
   9  11   3    0.09    1.05
  12 -12  -3    0.27    1.67
  12 -12  -3    1.02    1.49
 -12  12   3    0.20    0.75
  10 -12  -3    0.86    1.70
  10 -12  -3   -0.31    1.40
 -10  12   3    0.18    0.68
   8 -12  -3    6.03    1.61
   8 -12  -3    5.61    1.79
  -8  12   3    4.72    0.88
  -6 -12   3   19.10    1.60
   6 -12  -3   18.36    2.30
   6 -12  -3   20.28    2.68
   6 -12  -3   20.28    2.45
  -6  12   3   16.42    1.79
   4 -12  -3   42.01    3.96
  -4 -12   3   39.90    3.34
   4 -12  -3   25.85   34.88
  -4 -12   3   44.34    4.04
   4 -12  -3   43.15    3.84
  -4  12   3   43.20    3.49
  -4  12   3   35.31    5.45
   4  12  -3   42.07    4.82
  -4  12   3   35.21    3.70
  -4  12   3   34.73    5.21
  -2 -12   3    0.93    0.96
   2 -12  -3  -14.69   21.54
  -2 -12   3  -43.00   50.44
   2 -12  -3    0.84    0.78
  -2  12   3    1.93    2.44
  -2  12   3    0.27    1.70
  -2  12   3   -0.13    1.04
  -2  12   3    0.06    0.31
   0 -12  -3    0.88    2.07
   0 -12   3   -4.34    7.50
   0 -12  -3    0.55    0.81
   0 -12   3    0.19    0.22
   0 -12   3    5.28   39.77
   0 -12   3   -1.42    2.05
   0 -12   3    1.55    1.34
   0  12   3    1.11    1.52
   0  12   3    3.05    1.81
   0  12   3    0.17    0.48
  -2 -12  -3   85.62    7.27
   2 -12   3  102.52   11.11
   2 -12   3   57.91   20.64
   2 -12   3   83.77    6.90
  -2 -12  -3  -16.44   43.42
   2 -12   3  -28.07   65.55
   2  12   3   84.29    7.48
   2  12   3   85.27    7.23
   2  12   3   87.14    7.90
   2  12   3   73.17    7.88
   4 -12   3   -4.37   12.27
   4 -12   3    8.40    3.37
  -4 -12  -3   12.57    2.15
   4  12   3   11.82    2.76
   4  12   3   15.57    1.99
   4  12   3   11.14    2.58
   6 -12   3    0.84    3.25
   6 -12   3    6.07    3.08
   6 -12   3  -22.30   16.81
   6  12   3    3.44    2.35
   8 -12   3   -1.16    2.61
   8 -12   3   -1.09    2.97
   8  12   3   -2.18    2.23
   8  12   3    1.14    1.12
  11 -13  -3    1.89    1.51
  11 -13  -3    1.81    1.65
 -11  13   3    2.01    0.77
   9 -13  -3   50.51   18.65
   9 -13  -3   54.63    6.08
   9 -13  -3   62.95    5.71
  -9  13   3   61.76    5.20
   7 -13  -3   15.81    2.62
   7 -13  -3   13.60    2.56
   7 -13  -3   16.09    2.29
  -7  13   3   17.78    1.69
   5 -13  -3  116.87    9.77
  -5 -13   3  106.35    9.31
   5 -13  -3  115.87   10.04
  -5  13   3  118.80    9.47
  -3 -13   3   27.09    3.20
   3 -13  -3   24.04    2.51
   3 -13  -3   22.29    2.47
   3 -13  -3   14.79   31.52
  -3 -13   3   20.60    1.89
  -3  13   3   22.33    2.04
  -3  13   3   27.24    4.31
   3  13  -3   22.28    4.42
  -3  13   3   21.25    3.13
  -3  13   3   20.36    4.06
   1 -13  -3   19.61    2.03
  -1 -13   3   -9.02   47.67
  -1 -13   3   13.92    1.34
   1 -13  -3   17.87    4.50
   1 -13  -3    7.80   30.02
  -1 -13   3   17.33    2.96
  -1  13   3   16.14    1.57
  -1  13   3   15.39    2.23
  -1  13   3   14.24    2.85
  -1  13   3   11.21    4.94
   1 -13   3    8.57    3.05
   1 -13   3   11.26    1.06
  -1 -13  -3    7.79    3.38
   1 -13   3  -28.81   61.44
  -1 -13  -3   54.71   43.17
   1 -13   3   10.98   11.04
  -1 -13  -3   15.79    1.84
   1  13   3   14.33    1.54
   1  13   3   14.85    2.51
   1  13   3   12.90    2.67
  -1  13  -3    9.36    1.74
   1  13   3    6.60    2.17
   3 -13   3  -13.38   12.30
   3 -13   3    1.35    2.70
  -3 -13  -3    0.00    1.19
   3  13   3   -0.78    2.07
   3  13   3    0.95    1.33
   3  13   3    2.63    2.11
   5 -13   3   -0.55    3.39
   5 -13   3    3.60   16.35
   5 -13   3    1.58    2.87
  -5 -13  -3    3.54    1.89
   5  13   3    5.09    1.45
   5  13   3    2.52    2.23
   7 -13   3    2.98    3.07
   7 -13   3    0.44    2.84
   7  13   3    1.31    2.37
   7  13   3    3.01    1.23
   9 -13   3   -1.23    3.10
   9 -13   3   -1.18    2.95
   9  13   3    0.01    1.77
   9  13   3   -0.64    2.41
  12 -14  -3    0.54    1.53
 -12  14   3    1.68    0.81
  10 -14  -3    0.90    1.45
  10 -14  -3    0.62    1.44
 -10  14   3    1.63    0.67
   8 -14  -3    0.00    1.28
   8 -14  -3   -0.05    1.17
  -8  14   3    0.10    0.47
   6 -14  -3    1.16    1.26
   6 -14  -3    0.86    1.37
   6  14  -3    0.14    1.62
  -6  14   3    0.89    3.55
  -6  14   3    0.32    0.41
   4 -14  -3    2.69    1.16
  -4 -14   3    2.94    0.38
   4 -14  -3    2.45    1.15
   4 -14  -3    4.80   66.17
  -4  14   3    3.32    3.42
  -4  14   3    2.68    0.51
  -4  14   3    2.24    2.97
   4  14  -3    2.99    2.70
  -2 -14   3    1.10    0.25
   2 -14  -3    1.48    1.03
   2 -14  -3   41.08   40.51
  -2 -14   3    1.19    1.68
  -2  14   3   -1.07    2.68
  -2  14   3    0.11    1.46
  -2  14   3   -0.18    2.02
  -2  14   3    0.99    0.41
   2  14  -3    2.68    3.38
   0 -14  -3    2.02    1.05
   0 -14   3   -1.27   64.20
   0 -14   3    3.34    0.43
   0 -14  -3   -1.60    4.35
   0  14   3    3.24    2.27
   0  14   3    3.53    0.75
   0  14   3   -0.82    2.10
   2 -14   3   12.31    3.32
   2 -14   3   11.02    1.13
   2  14   3    8.90    2.50
   2  14   3   18.69    3.29
  -4 -14  -3    9.01    1.88
   4 -14   3    4.66   21.28
   4  14   3    4.88    2.52
   4  14   3    8.50    1.82
   4  14   3    7.68    2.44
   6 -14   3    4.03    3.40
   6 -14   3    0.87    4.11
   8 -14   3    1.21    3.00
   8 -14   3   -1.03    3.10
   8  14   3    0.62    1.19
   8  14   3    1.71    2.33
  11 -15  -3    0.49    1.57
 -11  15   3    0.12    0.67
   9 -15  -3   -0.34    1.42
  -9  15   3    0.91    0.59
   7 -15  -3   58.82    5.85
   7 -15  -3   61.94    6.04
  -7  15   3   60.18    5.20
   5 -15  -3   10.76    1.76
   5 -15  -3    4.93    1.47
  -5  15   3   10.76    4.20
  -5  15   3    7.08    0.91
   5  15  -3    5.22    2.50
   3 -15  -3   25.93    2.79
  -3 -15   3   20.96    1.99
   3  15  -3   26.38    4.97
  -3  15   3   27.39    4.76
  -3  15   3   24.75    2.18
  -3  15   3   25.67    4.74
  -1 -15   3   18.35    1.66
   1 -15  -3   24.96    2.49
  -1 -15   3   -0.40   89.17
  -1  15   3   18.45    3.87
  -1  15   3   17.45    3.31
  -1  15   3   18.28    1.91
   1  15  -3   23.17    4.72
   1 -15   3    2.41    0.44
  -1 -15  -3    3.08    1.27
   1  15   3    1.95    2.12
   1  15   3    1.91    0.89
   1  15   3    2.65    2.33
   1  15   3   -0.14    2.12
   3 -15   3   -3.29    4.97
  -3 -15  -3   -2.81    1.29
   3  15   3    0.48    1.46
   3  15   3   -0.75    2.47
   3  15   3    2.11    2.27
  -5 -15  -3    1.54    1.99
   5 -15   3    0.88    3.18
   5 -15   3   -0.41    3.12
   5  15   3   -0.55    2.18
   5  15   3    0.75    1.24
   7 -15   3    0.57    3.06
   7  15   3    1.79    1.19
   7  15   3    1.79    2.41
  10 -16  -3    0.49    1.48
 -10  16   3    1.24    0.65
   8 -16  -3    8.29    2.18
  -8  16   3    9.25    5.02
  -8  16   3    8.12    1.13
   6 -16  -3   14.71    3.67
   6 -16  -3   10.83    2.01
   6  16  -3    6.97    2.32
  -6  16   3   11.04    1.21
   4 -16  -3    7.88    1.59
   4 -16  -3    5.41    1.54
  -4  16   3    7.51    0.96
   4  16  -3   11.94    3.56
  -4  16   3   10.61    4.15
   2 -16  -3   84.26    6.50
  -2 -16   3   63.73    5.84
  -2  16   3   70.20    6.01
  -2  16   3   66.43    8.29
   2  16  -3   71.61    8.21
  -2  16   3   74.23    7.72
   0 -16  -3    0.90    1.12
   0 -16   3    2.21    0.41
   0  16   3    2.46    2.29
   0  16   3    4.95    2.60
   0  16   3    2.61    0.87
   0  16   3    3.54    2.30
  -2 -16  -3    4.05    1.47
   2  16   3    5.91    3.17
   2  16   3    7.41    2.73
   2  16   3    2.69    2.70
  -4 -16  -3    1.06    1.59
   4  16   3    2.69    1.61
   4  16   3   -0.66    2.58
   6 -16   3   -1.14    3.11
   6  16   3    1.26    2.42
   6  16   3    0.94    1.27
   8 -16   3    0.14    3.04
   8  16   3    1.55    1.92
   8  16   3    1.65    2.77
  11 -17  -3   -1.25    1.57
 -11  17   3    0.28    0.79
   9 -17  -3    0.62    1.46
  -9  17   3    0.27    0.52
   7 -17  -3    5.96    1.75
   7 -17  -3   10.25    2.21
  -7  17   3   -0.11    4.74
  -7  17   3    7.55    0.98
   7  17  -3    4.09    2.29
   5 -17  -3   38.17    3.76
   5 -17  -3   32.54    3.87
  -5  17   3   56.57   10.14
  -5  17   3   35.55    3.16
   3  17  -3   -2.43    3.85
  -3  17   3   -1.12    3.31
  -3  17   3   -1.27    3.54
  -1 -17   3   13.18    1.49
   1 -17  -3   18.44    3.40
   1  17  -3   25.64    5.22
  -1  17   3   19.83    1.92
  -1  17   3   24.24    4.11
  -1  17   3   22.98    3.92
  -1 -17  -3   21.67    2.72
   1 -17   3   17.24    2.08
   1  17   3   17.82    3.80
   1  17   3   27.52    4.02
   1  17   3   26.37    3.96
  -3 -17  -3    2.41    1.40
   3  17   3   -0.73    1.45
   3  17   3    8.38    3.63
   3  17   3    1.58    2.63
  -5 -17  -3   -0.74    2.25
   5 -17   3    2.35    3.48
   5  17   3    4.35    1.63
   5  17   3    5.51    2.81
   7 -17   3   -2.13    2.67
   7  17   3    1.34    1.23
   7  17   3    1.96    2.76
  10 -18  -3    0.15    1.65
 -10 -18   3    2.00    1.78
   8 -18  -3    3.76    1.67
  -8  18   3   -0.86    6.31
  -8  18   3    5.76    0.93
   6 -18  -3    0.77    1.43
   6 -18  -3   -1.88    1.47
   6  18  -3   -4.09    2.22
  -6  18   3    0.46    0.51
  -6  18   3   -4.05    4.02
   4 -18  -3   43.63    4.15
  -4  18   3   36.55    3.47
  -4  18   3   35.76    6.15
   4  18  -3   48.84    6.23
   2 -18  -3    3.67    1.61
  -2  18   3    3.20    0.86
   0 -18   3    5.28    0.99
   0 -18  -3    7.86    1.86
   0  18  -3    9.26    4.98
   0  18   3    7.28    2.93
   0  18   3    1.68    2.70
   0  18   3    2.99    3.04
  -2 -18  -3    2.72    1.53
   2  18   3    0.46    2.56
   2  18   3    2.25    2.03
   2  18   3    7.52    4.13
  -4 -18  -3    6.66    2.07
   4 -18   3    6.05    3.91
   4  18   3   12.39    3.31
   4  18   3   10.01    3.18
   6 -18   3    3.23    3.08
   6  18   3   -0.25    1.77
   6  18   3    0.52    2.93
   9 -19  -3    2.22    1.76
  -9  19   3    3.27    1.11
   7 -19  -3    4.99    1.73
   7 -19  -3   12.29    2.62
  -7  19   3    9.42    5.20
  -7  19   3    7.81    1.14
   5 -19  -3   49.32    4.36
  -5  19   3   42.14    3.68
  -5  19   3   33.15    6.47
   5  19  -3   38.18    5.46
   3 -19  -3  122.42   10.23
  -3  19   3  106.21   11.28
   3  19  -3  121.47   11.76
  -1 -19   3    7.41    1.29
   1 -19  -3    7.86    1.85
  -1  19   3    6.94    2.96
  -1  19   3    6.93    4.23
   1  19  -3    7.41    4.72
  -1  19   3    5.00    3.19
  -1 -19  -3    8.91    1.77
   1  19   3    6.81    3.20
  -1  19  -3    8.89    4.79
   1  19   3    6.00    2.54
   1  19   3    5.42    4.39
  -3 -19  -3    2.67    2.67
   3  19   3    3.76    1.89
   3  19   3    2.88    3.68
  -5 -19  -3   -0.84    2.55
   5 -19   3   -0.46    3.05
   5  19   3    0.65    1.53
   5  19   3   -4.16    3.45
   7  19   3    1.33    1.47
  -8 -20   3    0.68    1.43
   6 -20  -3   -0.82    1.73
  -6  20   3   -0.55    4.15
   6  20  -3   -0.07    2.84
   4 -20  -3    4.38    1.47
  -4  20   3    2.52    3.71
   4  20  -3    5.01    3.69
   2 -20  -3   17.55    2.69
  -2 -20   3   14.25    1.88
   2  20  -3   17.66    5.55
  -2  20   3   19.67    5.45
  -2  20   3   13.39    3.89
   0 -20   3   19.00    2.15
   0 -20  -3   24.37    2.95
   0  20   3   23.48    4.21
   0  20   3   14.99    7.88
   0  20  -3   20.51    5.48
   0  20   3   15.68    3.59
  -2 -20  -3   11.98    2.93
   2  20   3    8.58    3.56
   4 -20   3   -0.98    3.36
  -4 -20  -3    2.56    2.11
   4  20   3    1.44    1.61
   4  20   3    6.27    3.25
   6 -20   3    2.19    3.93
   6  20   3    4.78    1.66
   6  20   3    3.52    5.19
  -9 -21   3    1.78    1.46
  -7  21   3    5.12    6.92
   5 -21  -3    9.75    1.97
   5  21  -3    1.28    3.24
  -5  21   3   -0.19    3.94
   3 -21  -3    3.18    2.47
  -3 -21   3    1.22    1.82
   3  21  -3   -3.07    5.22
  -3  21   3    2.12    3.39
   1 -21  -3    1.68    1.61
  -1  21   3   -1.29    2.71
   1  21  -3    6.41    4.86
  -1  21   3    0.19    3.09
  -1 -21  -3   12.78    2.19
   1  21   3    7.45    2.87
  -1  21  -3    8.26    5.09
   1  21   3   11.43    3.45
   3 -21   3    1.32    3.37
  -3 -21  -3    0.95    1.67
   3  21   3   -0.08    3.42
   3  21   3    1.85    1.95
  -3  21  -3    1.42    4.91
   5 -21   3   -2.47    3.08
   5  21   3    3.14    4.70
   5  21   3    1.22    1.52
  -8 -22   3   -1.91    2.25
  -6 -22   3    5.15    1.35
   6 -22  -3    5.50    3.78
  -6  22   3    3.28    5.71
   4 -22  -3   17.31    2.36
   4  22  -3    2.80    3.86
  -4  22   3    2.03    3.70
  -2 -22   3    8.33    1.46
   2 -22  -3   10.10    2.13
  -2  22   3    6.74    3.34
   2  22  -3    0.45    4.98
  -2  22   3    2.20    3.35
   0 -22  -3    3.46    1.58
   0 -22   3    2.78    1.51
   0  22   3    1.47    2.64
   0  22  -3    1.88    4.80
   0  22   3    5.66    3.26
  -2 -22  -3   -0.15    1.53
   2 -22   3    2.64    3.93
   2  22   3   -1.08    4.45
  -2  22  -3    3.36    4.69
   2  22   3    0.87    1.95
   4 -22   3    0.38    3.39
  -4 -22  -3   -0.49    3.42
  -4  22  -3    0.31    5.46
   4  22   3   -1.34    1.66
  -7 -23   3    0.23    1.31
   5 -23  -3    9.91    2.26
  -5 -23   3   10.82    2.30
  -5  23   3   -2.40    4.00
   3 -23  -3   21.07    2.79
  -3 -23   3   20.85    2.36
  -3  23   3   15.24    4.45
  -1 -23   3   -0.99    1.35
   1 -23  -3    0.99    1.45
  -1  23   3   -0.71    2.91
   1  23  -3    1.43    5.25
  -1  23   3   -1.28    3.54
   1 -23   3    1.26    4.15
  -1 -23  -3   -0.03    1.69
   1  23   3   -0.73    2.26
  -1  23  -3  -13.12    8.88
   1  23   3    1.19    3.48
   3 -23   3    3.56    3.78
  -3 -23  -3    1.80    1.89
  -3  23  -3    5.35    4.37
   3  23   3    1.48    2.06
   4 -24  -3    2.09    1.60
  -4 -24   3    1.26    1.13
  -4  24   3    3.07    4.06
  -4  24   3    0.23    5.28
  -2 -24   3    0.14    1.05
   2 -24  -3    0.85    1.39
  -2  24   3   -3.86    4.06
  -2  24   3   -1.63    4.41
   2  24  -3    3.26    5.23
   0 -24  -3    0.39    1.43
   0 -24   3   -0.74    5.16
   0  24  -3   -1.09    5.23
   0  24   3   -0.33    2.61
  -2 -24  -3   -2.13    1.75
   2 -24   3    3.07    5.07
  -2  24  -3   -5.28   10.14
   2  24   3    1.83    2.37
  -5 -25   3    1.29    1.25
   3 -25  -3    0.19    2.66
  -3 -25   3   -1.48    1.99
  -3  25   3   -5.88    4.47
   1 -25  -3    2.13    1.52
   1  25  -3    2.58    7.78
  -1  25   3    1.91    2.98
  -1 -25  -3    2.07    1.69
   1 -25   3   -3.64    6.97
  -1  25  -3    7.26    6.04
   1  25   3   -1.16    3.22
  -2  26   3    2.24    3.57
   0  26   3    0.76    2.88
   0  26  -3   14.86    7.78
  14   0  -4   15.27    3.12
 -12   0   4   95.64    9.52
  12   0  -4  119.13   10.20
  12   0  -4  118.70   10.82
  10   0  -4  240.83   19.08
  10   0  -4  241.71   19.00
 -10   0   4  190.55   19.03
   8   0  -4  258.67   22.04
   8   0  -4  255.88   22.06
  -8   0   4  280.96   21.78
  -6   0   4 1277.32  105.06
  -6   0   4 1380.61  105.03
  -6   0   4 1154.79  110.22
   6   0  -4 1337.90  106.05
   6   0  -4 1285.03  105.27
   4   0  -4 2019.47  169.87
  -4   0   4 1974.12  174.83
  -4   0   4 2165.30  169.72
  -4   0   4 2138.58  168.75
   2   0  -4 5055.76  391.14
  -2   0   4 4598.58  394.40
   2   0  -4 4633.30  392.49
  -2   0   4 4982.93  392.13
   0   0  -4  247.44   37.59
   0   0   4  257.39   29.80
   0   0   4  286.63   25.44
   0   0   4  332.61   25.21
   0   0   4  329.54   26.67
   0   0   4  305.79   25.50
   0   0   4  321.73   25.33
   0   0  -4  327.79   25.40
  -2   0  -4  154.29   39.41
   2   0   4  270.99   22.08
   2   0   4  277.14   21.77
   4   0   4  137.20   11.45
   4   0   4  138.58   10.89
   4   0   4  123.14   15.35
   4   0   4  124.47   13.25
   6   0   4  106.17   12.64
   6   0   4  134.13   10.73
   8   0   4   18.29    5.00
   8   0   4   30.24    3.34
 -13  -1   4    3.61    1.25
  13  -1  -4    5.22    1.53
  13  -1  -4    6.68    1.64
  13   1  -4    4.18    1.70
  13   1  -4    3.45    1.51
 -13   1   4    1.82    0.93
  11  -1  -4   86.31    7.73
  11  -1  -4   88.84    7.85
 -11   1   4   74.56    7.28
  11   1  -4   90.83    7.71
  11   1  -4   85.68    7.73
   9  -1  -4   90.16    7.66
  -9  -1   4   79.88    7.17
   9  -1  -4   84.47    7.53
   9   1  -4   78.98    7.43
  -9   1   4   87.62    7.21
   9   1  -4   86.81    7.57
  -7  -1   4  180.69   13.82
   7  -1  -4  169.28   14.13
  -7  -1   4  142.12   13.93
   7  -1  -4  177.53   14.17
   7   1  -4  164.18   14.11
  -7   1   4  184.97   13.85
   7   1  -4  156.21   14.04
  -5  -1   4  145.81   12.10
  -5  -1   4  146.35   12.15
   5  -1  -4  151.43   12.36
  -5  -1   4  137.34   22.39
   5  -1  -4  149.22   15.92
   5   1  -4  137.34   13.56
  -5   1   4  148.98   12.18
  -5   1   4  157.78   12.13
   5   1  -4  142.51   12.33
  -5   1   4  149.08   20.69
   3  -1  -4  369.08   33.94
  -3  -1   4  417.02   32.50
  -3  -1   4  381.39   32.36
  -3  -1   4  384.19   32.40
  -3  -1   4  424.59   33.71
  -3  -1   4  407.82   38.22
   3  -1  -4  431.26   32.63
  -3   1   4  390.98   32.36
  -3   1   4  397.73   32.42
  -3   1   4  348.92   37.00
   3   1  -4  417.64   32.61
  -3   1   4  391.48   32.48
  -1  -1   4  607.31   49.16
  -1  -1   4  595.60   49.23
  -1  -1   4  560.01   49.37
  -1  -1   4  591.92   54.00
  -1  -1   4  601.46   50.43
   1  -1  -4  626.90   57.62
  -1  -1   4  661.87   49.39
   1  -1  -4  627.58   49.33
  -1   1   4  559.75   49.43
   1   1  -4  624.78   49.30
  -1   1   4  618.47   49.16
  -1   1   4  536.87   52.63
  -1   1   4  572.95   50.31
  -1   1   4  674.45   49.39
   1   1  -4  589.83   56.44
  -1   1   4  614.36   49.24
   1  -1   4  372.03   29.20
   1  -1   4  382.28   28.89
   1  -1   4  336.26   30.34
  -1  -1  -4  356.92   29.10
  -1  -1  -4  324.52   46.13
   1   1   4  345.07   34.65
  -1   1  -4  283.78   45.00
   1   1   4  377.30   29.27
   1   1   4  308.43   28.94
   1   1   4  363.76   30.32
  -1   1  -4  347.42   29.10
   1   1   4  346.33   29.06
   1   1   4  388.58   28.89
  -3  -1  -4    8.38   52.39
   3  -1   4  113.98    8.88
   3  -1   4   92.61   10.27
   3  -1   4   78.71   11.05
   3  -1   4  114.22    8.35
  -3   1  -4  124.40   48.81
   3   1   4  100.63    8.88
   3   1   4   97.57    8.49
   3   1   4  101.14    8.34
   3   1   4  102.84   10.82
   5  -1   4    9.71    7.67
   5  -1   4   30.84    6.82
   5   1   4   18.49    3.01
   5   1   4   18.62    7.25
   7  -1   4   31.81    6.47
   7  -1   4   37.08    3.86
   7   1   4   26.30    6.35
   7   1   4   33.28    4.00
   9  -1   4    3.72    3.07
   9  -1   4   -0.97    3.35
   9   1   4    5.41    3.59
   9   1   4    5.21    2.78
  14  -2  -4    7.11    2.00
  14   2  -4    7.97    2.22
 -14   2   4    4.02    1.10
  12  -2  -4   47.19    4.93
  12  -2  -4   40.60    4.34
 -12  -2   4   35.12    3.66
 -12   2   4   38.90    3.84
 -10  -2   4   49.75    4.40
  10  -2  -4   49.56    5.00
  10  -2  -4   45.16    4.75
  10   2  -4   60.55    4.82
 -10   2   4   41.37    4.38
  -8  -2   4  285.82   23.35
   8  -2  -4  270.83   23.66
   8  -2  -4  284.52   23.73
  -8   2   4  309.22   23.41
   8   2  -4  286.68   23.65
   8   2  -4  272.94   23.59
  -6  -2   4  372.37   42.87
   6  -2  -4  389.33   34.62
  -6  -2   4  424.11   33.34
  -6  -2   4  403.73   33.38
   6  -2  -4  418.39   33.66
  -6   2   4  439.04   33.39
   6   2  -4  441.98   33.78
  -6   2   4  376.45   39.83
  -6   2   4  375.77   33.43
  -4  -2   4  242.15   19.25
  -4  -2   4  249.48   27.45
  -4  -2   4  243.46   20.60
  -4  -2   4  230.41   19.31
   4  -2  -4  251.34   19.49
  -4  -2   4  206.27   19.19
  -4   2   4  237.40   20.38
  -4   2   4  241.63   19.34
   4   2  -4  258.60   19.51
   4   2  -4  217.58   20.66
  -4   2   4  241.97   19.28
  -4   2   4  196.63   24.16
  -2  -2   4  317.48   26.06
   2  -2  -4  339.07   35.54
   2  -2  -4  308.99   28.38
  -2  -2   4  299.51   26.10
   2  -2  -4  357.32   26.30
  -2  -2   4  269.47   26.23
   2  -2  -4  337.37   26.32
  -2  -2   4  336.87   27.52
  -2  -2   4  318.51   32.83
   2   2  -4  344.27   26.20
   2   2  -4  308.44   27.99
  -2   2   4  304.18   27.17
  -2   2   4  333.76   26.14
  -2   2   4  315.77   26.21
  -2   2   4  326.16   26.06
   0  -2   4  292.63   26.14
   0  -2   4  294.92   33.22
   0  -2  -4  343.41   26.11
   0  -2   4  341.84   25.90
   0  -2   4  325.34   27.48
   0  -2   4  329.17   26.02
   0  -2  -4  366.99   39.78
   0   2  -4  318.28   26.06
   0   2  -4  343.10   37.84
   0   2   4  268.72   25.93
   0   2   4  335.44   26.03
   0   2   4  324.05   26.26
   0   2   4  292.87   26.10
   0   2   4  308.67   27.11
   0   2   4  348.29   25.90
   0   2   4  296.64   29.58
  -2  -2  -4  269.00   25.94
   2  -2   4  322.28   25.68
   2  -2   4  305.90   32.75
   2  -2   4  338.08   26.03
   2   2   4  317.89   27.20
   2   2   4  339.80   26.48
   2   2   4  302.57   25.78
   2   2   4  327.31   25.67
   4  -2   4   92.02   11.57
   4  -2   4  122.57    9.70
   4  -2   4  108.03    9.17
   4   2   4  126.69   12.10
   4   2   4  126.16    9.38
   4   2   4   94.92   11.48
   4   2   4  101.67    9.73
   4   2   4  116.53    9.17
   6  -2   4   -2.05   15.94
   6  -2   4   15.38    2.75
   6   2   4   18.23    4.90
   6   2   4   13.90   12.38
   8  -2   4   21.56    3.32
   8   2   4   11.32    4.40
   8   2   4   20.31    2.90
  13  -3  -4   40.91    4.30
  13  -3  -4   41.45    4.33
  13   3  -4   46.57    4.48
 -13   3   4   32.86    3.67
  11  -3  -4   78.96    7.90
  11  -3  -4   93.46    8.08
  11   3  -4   98.57    7.84
 -11   3   4   81.32    7.48
  11   3  -4   84.42    7.81
   9  -3  -4  416.14   32.79
   9  -3  -4  392.90   32.70
  -9   3   4  425.35   32.36
   9   3  -4  366.12   32.54
   9   3  -4  374.38   32.53
   7  -3  -4  693.12   58.42
   7  -3  -4  689.44   57.59
  -7  -3   4  676.86   57.20
  -7   3   4  753.87   57.29
  -5  -3   4 1592.11  131.11
   5  -3  -4 1631.99  132.44
  -5  -3   4 1661.48  131.28
  -5  -3   4 1655.87  137.10
  -5   3   4 1759.60  131.19
  -5   3   4 1496.95  134.65
  -5   3   4 1436.28  131.90
  -5   3   4 1679.50  131.24
   3  -3  -4  910.38   65.13
  -3  -3   4  761.66   64.87
   3  -3  -4  839.07   66.69
  -3  -3   4  792.03   64.98
  -3  -3   4  854.71   66.26
  -3  -3   4  805.59   71.18
  -3  -3   4  750.29   64.84
  -3   3   4  810.89   64.92
  -3   3   4  671.35   67.86
  -3   3   4  777.88   64.99
   3   3  -4  909.50   65.17
  -3   3   4  812.66   65.94
  -3   3   4  676.12   64.83
  -1  -3   4  441.97   35.12
   1  -3  -4  454.00   35.12
   1  -3  -4  408.67   35.12
  -1  -3   4  430.80   34.88
  -1  -3   4  446.74   34.97
  -1  -3   4  399.87   35.05
  -1  -3   4  424.84   36.39
  -1  -3   4  391.89   41.79
   1  -3  -4  408.85   45.03
  -1   3   4  395.21   38.32
   1   3  -4  417.06   41.58
  -1   3   4  422.17   35.07
   1   3  -4  451.23   35.01
  -1   3   4  456.00   37.02
  -1   3   4  444.60   34.88
  -1   3   4  428.51   34.97
   1  -3   4  432.16   32.66
   1  -3   4  306.50   39.42
  -1  -3  -4  415.40   32.90
   1  -3   4  373.41   34.35
   1  -3   4  447.10   32.95
  -1  -3  -4  344.07   49.30
   1   3   4  397.66   33.91
   1   3   4  408.41   33.07
   1   3   4  369.19   32.84
   1   3   4  438.05   32.65
   1   3   4  385.65   32.75
  -1   3  -4  398.06   47.66
   1   3   4  438.08   35.94
  -1   3  -4  380.35   32.86
   3  -3   4  288.86   21.47
   3  -3   4  240.04   22.75
   3  -3   4  256.71   21.07
   3   3   4  271.01   21.06
   3   3   4  271.96   22.71
   3   3   4  228.45   22.64
   3   3   4  232.01   21.54
   3   3   4  276.87   21.24
   5  -3   4  102.66   10.39
   5   3   4   92.14    9.61
   5   3   4  104.23   13.59
   7  -3   4   25.78    5.86
   7  -3   4   32.07    4.52
   7   3   4   37.65    4.40
   7   3   4   35.11    6.94
   9  -3   4   11.80    3.61
   9  -3   4    3.55    3.21
   9   3   4    6.50    2.44
   9   3   4    2.55    4.58
  14  -4  -4    0.68    1.59
  14   4  -4    2.46    3.29
 -14   4   4    1.38    0.92
  12  -4  -4   11.77    2.23
  12  -4  -4    9.51    2.10
  12   4  -4    9.87    1.97
 -12   4   4    7.75    1.35
  10  -4  -4   42.25    4.16
  10  -4  -4   36.70    3.95
  10   4  -4   36.50    3.73
 -10   4   4   37.75    3.48
  10   4  -4   32.47    3.72
   8  -4  -4  173.45   15.17
  -8  -4   4  174.00   14.99
  -8  -4   4  182.76   14.73
   8  -4  -4  184.59   15.20
   8   4  -4  187.94   15.06
  -8   4   4  171.96   14.82
   6  -4  -4   51.80    8.96
  -6  -4   4   52.58    4.62
   6  -4  -4   54.98    5.01
  -6  -4   4   54.59    4.70
  -6   4   4   64.33    4.76
  -6   4   4   50.66    4.82
   6   4  -4   55.53    4.96
  -6   4   4   70.08   14.75
  -4  -4   4   78.64    7.33
  -4  -4   4   86.53    7.44
  -4  -4   4  119.19   19.70
   4  -4  -4   94.03    7.61
  -4  -4   4   79.39    7.30
  -4   4   4  101.77    9.22
  -4   4   4   91.37    7.48
   4   4  -4   90.57    7.61
  -4   4   4  104.15   13.43
  -4   4   4   95.31    7.41
   2  -4  -4    1.08   14.05
  -2  -4   4    8.13    0.83
   2  -4  -4    7.25    1.31
  -2  -4   4   -2.68   12.63
  -2  -4   4    8.86    1.14
  -2  -4   4    6.93    3.34
   2  -4  -4    6.42    1.29
   2  -4  -4    8.70    1.00
  -2   4   4    6.46    1.00
  -2   4   4    7.59    0.86
  -2   4   4    7.63    0.73
  -2   4   4    3.03    6.54
  -2   4   4    8.16    2.47
[truncated: 328,529 more chars]
